# Supplementary material for: Circulating microRNA as Biomarkers for Gestational Diabetes Mellitus—A Systematic Review and Meta-Analysis
Source: Int J Mol Sci. 2023 Mar 24;24(7):6186. doi: 10.3390/ijms24076186 (PMC10094234; doi:10.3390/ijms24076186)
Supplement: Supplementary file 1 [file ijms-24-06186-s001.zip]

Archive with 4 entries (3 files):
- ijms-2238585-supplementary/
- ijms-2238585-supplementary/Suppl Table S1 PRISMA 2020 abstract checklist.pdf
- ijms-2238585-supplementary/Suppl Table S2 PRISMA 2020 checklist.pdf
- ijms-2238585-supplementary/Supplementary File S1 - Data extraction sheet.xlsx
