# Supplementary material for: Circulating microRNA as Biomarkers for Gestational Diabetes Mellitus—A Systematic Review and Meta-Analysis
Source: Int J Mol Sci. 2023 Mar 24;24(7):6186. doi: 10.3390/ijms24076186 (PMC10094234; doi:10.3390/ijms24076186)
Supplement: Supplementary file 1 [file ijms-24-06186-s001.zip › ijms-2238585-supplementary/Supplementary File S1 - Data extraction sheet.xlsx]

## Sheet: Data extraction
Entry nr (unique, for sorting purposes)	Study nr (each study can be listed multiple times, if they report on multiple miRNAs)	First author	Title	Year published	miRNAs measured (one per line, then later sorting is easier)	miRNA (systematic)	Journal name	DOI (format as https://...)	PMID (PubMed ID)	Research question (defined how?)	Study design (case-control, cohort, longitudinal, other)	Number of NGT	Number of GDM	Obese, Lean, any BMI	GDM diagnostic method (definere kriterier f.eks. ADA, WHO, IADPSG, NDDG, other)	Gestational age at diagnosis (age in weeks, not given)	Gestational age at sampling	Sample material (serum, plasma, whole blood, other)	Method (QPCR, seq, array, other)	Referencegenes	Effect estimate type (Fold change, Relative risk, Odds Ratio, Absolute, Adjusted, Means, Other)	Data Fold change GDM/NGT, not given, other, obs om det er givet som Log-scale!	P-value	Mean GDM	Mean NGT	SD GDM	SD NGT	Other
1	1	Yoffe L	Early diagnosis of gestational diabetes mellitus using circulating microRNAs.	2019	miR-223	miR-223-3p	Eur J Endocrinol	https://doi.org/10.1530/EJE-19-0206	31539877	Identify microRNAs that best distinguish GDM samples from those of healthy pregnant women and to evaluate the predictive value of microRNAs for GDM detection in the first trimester	Case-control study	10	10	Any BMI	IADPSG, other	22-24	9-11.6	Plasma	nCounter NanoString	Not applicable	Fold change	9.29741	1.42e-07	10.1059	1.08696	2.60755	0.227125	Validation cohort
2	1	Yoffe L	Early diagnosis of gestational diabetes mellitus using circulating microRNAs.	2019	miR-23a	miR-23a-3p	Eur J Endocrinol	https://doi.org/10.1530/EJE-19-0207	31539877	Identify microRNAs that best distinguish GDM samples from those of healthy pregnant women and to evaluate the predictive value of microRNAs for GDM detection in the first trimester	Case-control study	10	10	Any BMI	IADPSG, other	22-24	9-11.6	Plasma	nCounter NanoString	Not applicable	Fold change	9.28449	0.0192	10.119	1.08989	0.243166	1.86567	Validation cohort
3	2	Wander PL	Circulating early- and mid-pregnancy microRNAs and risk of gestational diabetes.	2017	miR-126-3p	miR-126-3p	Diabetes Res Clin Pract.	https://doi.org/10.1016/j.diabres.2017.07.024	28783527	Hypothesis: Circulating levels of early-mid- (7-23 weeks) pregnancy candidate miRNAs are related to subsequent development of GDM. The associations of these candidate miRNAs with GDM might vary by pre-pregnancy overweight and obesity or by offspring sex.	Case-control study	80	36	Any BMI	ADA	24-28	15.1/16.5	Plasma	qRT-PCR	miR-423-3p	Other	1.25	0.232	1	0.8	1.79104	1.86567	P-value only adjusted for gestational age.
6	2	Wander PL	Circulating early- and mid-pregnancy microRNAs and risk of gestational diabetes.	2017	miR-146b-5p	miR-146b-5p	Diabetes Res Clin Pract.	https://doi.org/10.1016/j.diabres.2017.07.024	28783527	Hypothesis: Circulating levels of early-mid- (7-23 weeks) pregnancy candidate miRNAs are related to subsequent development of GDM. The associations of these candidate miRNAs with GDM might vary by pre-pregnancy overweight and obesity or by offspring sex.	Case-control study	80	36	Any BMI	ADA	24-28	15.1/16.5	Plasma	qRT-PCR	miR-423-3p	Other	2.78571	0.068	3.9	1.4	6.41791	3.73134	P-value only adjusted for gestational age.
4	2	Wander PL	Circulating early- and mid-pregnancy microRNAs and risk of gestational diabetes.	2017	miR-155-5p	miR-155-5p	Diabetes Res Clin Pract.	https://doi.org/10.1016/j.diabres.2017.07.024	28783527	Hypothesis: Circulating levels of early-mid- (7-23 weeks) pregnancy candidate miRNAs are related to subsequent development of GDM. The associations of these candidate miRNAs with GDM might vary by pre-pregnancy overweight and obesity or by offspring sex.	Case-control study	80	36	Any BMI	ADA	24-28	15.1/16.5	Plasma	qRT-PCR	miR-423-3p	Other	2.11111	0.028	3.8	1.8	9.40299	3.35821	P-value only adjusted for gestational age.
7	2	Wander PL	Circulating early- and mid-pregnancy microRNAs and risk of gestational diabetes.	2017	miR-210-3p	miR-210-3p	Diabetes Res Clin Pract.	https://doi.org/10.1016/j.diabres.2017.07.024	28783527	Hypothesis: Circulating levels of early-mid- (7-23 weeks) pregnancy candidate miRNAs are related to subsequent development of GDM. The associations of these candidate miRNAs with GDM might vary by pre-pregnancy overweight and obesity or by offspring sex.	Case-control study	80	36	Any BMI	ADA	24-28	15.1/16.5	Plasma	qRT-PCR	miR-423-3p	Other	1.53333	0.159	2.3	1.5	2.91045	2.68657	P-value only adjusted for gestational age.
5	2	Wander PL	Circulating early- and mid-pregnancy microRNAs and risk of gestational diabetes.	2017	miR-21-3p	miR-21-3p	Diabetes Res Clin Pract.	https://doi.org/10.1016/j.diabres.2017.07.024	28783527	Hypothesis: Circulating levels of early-mid- (7-23 weeks) pregnancy candidate miRNAs are related to subsequent development of GDM. The associations of these candidate miRNAs with GDM might vary by pre-pregnancy overweight and obesity or by offspring sex.	Case-control study	80	36	Any BMI	ADA	24-28	15.1/16.5	Plasma	qRT-PCR	miR-423-3p	Other	3.58824	0.005	12.2	3.4	22.9851	7.83582	P-value only adjusted for gestational age.
8	2	Wander PL	Circulating early- and mid-pregnancy microRNAs and risk of gestational diabetes.	2017	miR-222-3p	miR-222-3p	Diabetes Res Clin Pract.	https://doi.org/10.1016/j.diabres.2017.07.024	28783527	Hypothesis: Circulating levels of early-mid- (7-23 weeks) pregnancy candidate miRNAs are related to subsequent development of GDM. The associations of these candidate miRNAs with GDM might vary by pre-pregnancy overweight and obesity or by offspring sex.	Case-control study	80	36	Any BMI	ADA	24-28	15.1/16.5	Plasma	qRT-PCR	miR-423-3p	Other	1.09091	0.566	1.2	1.1	1.56716	2.08955	P-value only adjusted for gestational age.
9	2	Wander PL	Circulating early- and mid-pregnancy microRNAs and risk of gestational diabetes.	2017	miR-223-3p	miR-223-3p	Diabetes Res Clin Pract.	https://doi.org/10.1016/j.diabres.2017.07.024	28783527	Hypothesis: Circulating levels of early-mid- (7-23 weeks) pregnancy candidate miRNAs are related to subsequent development of GDM. The associations of these candidate miRNAs with GDM might vary by pre-pregnancy overweight and obesity or by offspring sex.	Case-control study	80	36	Any BMI	ADA	24-28	15.1/16.5	Plasma	qRT-PCR	miR-423-3p	Other	1.88889	0.181	1.7	0.9	1.64179	2.23881	P-value only adjusted for gestational age.
12	2	Wander PL	Circulating early- and mid-pregnancy microRNAs and risk of gestational diabetes.	2017	miR-29a-3p	miR-29a-3p	Diabetes Res Clin Pract.	https://doi.org/10.1016/j.diabres.2017.07.024	28783527	Hypothesis: Circulating levels of early-mid- (7-23 weeks) pregnancy candidate miRNAs are related to subsequent development of GDM. The associations of these candidate miRNAs with GDM might vary by pre-pregnancy overweight and obesity or by offspring sex.	Case-control study	80	36	Any BMI	ADA	24-28	15.1/16.5	Plasma	qRT-PCR	miR-423-3p	Other	1.42857	0.173	1	0.7	1.41791	1.41791	P-value only adjusted for gestational age.
10	2	Wander PL	Circulating early- and mid-pregnancy microRNAs and risk of gestational diabetes.	2017	miR-517-5p	miR-517-5p	Diabetes Res Clin Pract.	https://doi.org/10.1016/j.diabres.2017.07.024	28783527	Hypothesis: Circulating levels of early-mid- (7-23 weeks) pregnancy candidate miRNAs are related to subsequent development of GDM. The associations of these candidate miRNAs with GDM might vary by pre-pregnancy overweight and obesity or by offspring sex.	Case-control study	80	36	Any BMI	ADA	24-28	15.1/16.5	Plasma	qRT-PCR	miR-423-3p	Other	1.92593	0.074	5.2	2.7	13.3582	7.68657	P-value only adjusted for gestational age.
11	2	Wander PL	Circulating early- and mid-pregnancy microRNAs and risk of gestational diabetes.	2017	miR-518a-3p	miR-518a-3p	Diabetes Res Clin Pract.	https://doi.org/10.1016/j.diabres.2017.07.024	28783527	Hypothesis: Circulating levels of early-mid- (7-23 weeks) pregnancy candidate miRNAs are related to subsequent development of GDM. The associations of these candidate miRNAs with GDM might vary by pre-pregnancy overweight and obesity or by offspring sex.	Case-control study	80	36	Any BMI	ADA	24-28	15.1/16.5	Plasma	qRT-PCR	miR-423-3p	Other	1.19608	0.367	6.1	5.1	30.5224	19.5522	P-value only adjusted for gestational age.
18	3	Stirm L	Maternal whole blood cell miRNA-340 is elevated in gestational diabetes and inversely regulated by glucose and insulin.	2018	let-7g-5p	let-7g-5p	Sci Rep	https://doi.org/10.1038/s41598-018-19200-9	29358694	To identify differential RNA expression in WBCs between NGT and GDM women during pregnancy	Cohort	38	38	Any BMI	IADPSG	Not given	24-32	Whole blood	qPCR	U6 small nuclear RNA	Fold change	1.23404	0.000432	0.443878	0.359694	0.291273	0.268428
15	3	Stirm L	Maternal whole blood cell miRNA-340 is elevated in gestational diabetes and inversely regulated by glucose and insulin.	2018	miR-142-5p	miR-142-5p	Sci Rep	https://doi.org/10.1038/s41598-018-19200-9	29358694	To identify differential RNA expression in WBCs between NGT and GDM women during pregnancy	Cohort	38	38	Any BMI	IADPSG	Not given	24-32	Whole blood	qPCR	U6 small nuclear RNA	Fold change	18.8844	0.000336	0.00578947	0.00484211	0.00274941	0.00180676
16	3	Stirm L	Maternal whole blood cell miRNA-340 is elevated in gestational diabetes and inversely regulated by glucose and insulin.	2018	miR-143-3p	miR-143-3p	Sci Rep	https://doi.org/10.1038/s41598-018-19200-9	29358694	To identify differential RNA expression in WBCs between NGT and GDM women during pregnancy	Cohort	38	38	Any BMI	IADPSG	Not given	24-32	Whole blood	qPCR	U6 small nuclear RNA	Fold change	1.25	0.000872	0.00111702	0.000893617	0.000523976	0.00109559
14	3	Stirm L	Maternal whole blood cell miRNA-340 is elevated in gestational diabetes and inversely regulated by glucose and insulin.	2018	miR-19a-3p	miR-19a-3p	Sci Rep	https://doi.org/10.1038/s41598-018-19200-9	29358694	To identify differential RNA expression in WBCs between NGT and GDM women during pregnancy	Cohort	38	38	Any BMI	IADPSG	Not given	24-32	Whole blood	qPCR	U6 small nuclear RNA	Fold change	2.27631	0.00148	0.159223	0.182524	0.0463701	0.0608607
17	3	Stirm L	Maternal whole blood cell miRNA-340 is elevated in gestational diabetes and inversely regulated by glucose and insulin.	2018	miR-19b-3p	miR-19b-3p	Sci Rep	https://doi.org/10.1038/s41598-018-19200-9	29358694	To identify differential RNA expression in WBCs between NGT and GDM women during pregnancy	Cohort	38	38	Any BMI	IADPSG	Not given	24-32	Whole blood	qPCR	U6 small nuclear RNA	Fold change	0.944444	0.00528	0.138776	0.146939	0.027414	0.021322
13	3	Stirm L	Maternal whole blood cell miRNA-340 is elevated in gestational diabetes and inversely regulated by glucose and insulin.	2018	miR-340-5p	miR-340-5p	Sci Rep	https://doi.org/10.1038/s41598-018-19200-9	29358694	To identify differential RNA expression in WBCs between NGT and GDM women during pregnancy	Cohort	38	38	Any BMI	IADPSG	Not given	24-32	Whole blood	qPCR	U6 small nuclear RNA	Fold change	1.24528	0.000706	0.000713514	0.000572973	0.000484066	0.000306575
19	4	Cao YL	Plasma microRNA-16-5p, -17-5p and -20a-5p: Novel diagnostic biomarkers for gestational diabetes mellitus.	2017	miR-16-5p T1	miR-16-5p	J Obstet Gynaecol Res	https://doi.org/10.1111/jog.13317	28621051	To explore whether plasma microRNA-16-5p, -17-5p and -20a-5p can be used as diagnostic biomarkers in gestational diabetes mellitus (GDM) and to investigate the relationship between those microRNAs and the risk factors of GDM	Case-control study	72	85	Any BMI	Not given	24-28	Not given	Plasma	qRT-PCR	cel-miR-39, cel-miR-54, cel-miR-238	Mean	1.44521	0.01	1.59848	1.10606	0.030303	0.045455
20	4	Cao YL	Plasma microRNA-16-5p, -17-5p and -20a-5p: Novel diagnostic biomarkers for gestational diabetes mellitus.	2017	miR-16-5p T2	miR-16-5p	J Obstet Gynaecol Res	https://doi.org/10.1111/jog.13317	28621051	To explore whether plasma microRNA-16-5p, -17-5p and -20a-5p can be used as diagnostic biomarkers in gestational diabetes mellitus (GDM) and to investigate the relationship between those microRNAs and the risk factors of GDM	Case-control study	72	85	Any BMI	Not given	24-28	Not given	Plasma	qRT-PCR	cel-miR-39, cel-miR-54, cel-miR-238	Mean	2.33333	0.01	2.60546	1.11663	0.037221	0.074442
21	4	Cao YL	Plasma microRNA-16-5p, -17-5p and -20a-5p: Novel diagnostic biomarkers for gestational diabetes mellitus.	2017	miR-16-5p T3	miR-16-5p	J Obstet Gynaecol Res	https://doi.org/10.1111/jog.13317	28621051	To explore whether plasma microRNA-16-5p, -17-5p and -20a-5p can be used as diagnostic biomarkers in gestational diabetes mellitus (GDM) and to investigate the relationship between those microRNAs and the risk factors of GDM	Case-control study	72	85	Any BMI	Not given	24-28	Not given	Plasma	qRT-PCR	cel-miR-39, cel-miR-54, cel-miR-238	Mean	2.37162	0.01	2.72798	1.15026	0.069948	0.07772
22	4	Cao YL	Plasma microRNA-16-5p, -17-5p and -20a-5p: Novel diagnostic biomarkers for gestational diabetes mellitus.	2017	miR-17-5p T1	miR-17-5p	J Obstet Gynaecol Res	https://doi.org/10.1111/jog.13317	28621051	To explore whether plasma microRNA-16-5p, -17-5p and -20a-5p can be used as diagnostic biomarkers in gestational diabetes mellitus (GDM) and to investigate the relationship between those microRNAs and the risk factors of GDM	Case-control study	72	85	Any BMI	Not given	24-28	Not given	Plasma	qRT-PCR	cel-miR-39, cel-miR-54, cel-miR-238	Mean	1.4012	0.01	1.60641	1.14645	0.05492	0.04119
23	4	Cao YL	Plasma microRNA-16-5p, -17-5p and -20a-5p: Novel diagnostic biomarkers for gestational diabetes mellitus.	2017	miR-17-5p T2	miR-17-5p	J Obstet Gynaecol Res	https://doi.org/10.1111/jog.13317	28621051	To explore whether plasma microRNA-16-5p, -17-5p and -20a-5p can be used as diagnostic biomarkers in gestational diabetes mellitus (GDM) and to investigate the relationship between those microRNAs and the risk factors of GDM	Case-control study	72	85	Any BMI	Not given	24-28	Not given	Plasma	qRT-PCR	cel-miR-39, cel-miR-54, cel-miR-238	Mean	1.68627	0.01	1.935	1.1475	0.06	0.0375
24	4	Cao YL	Plasma microRNA-16-5p, -17-5p and -20a-5p: Novel diagnostic biomarkers for gestational diabetes mellitus.	2017	miR-17-5p T3	miR-17-5p	J Obstet Gynaecol Res	https://doi.org/10.1111/jog.13317	28621051	To explore whether plasma microRNA-16-5p, -17-5p and -20a-5p can be used as diagnostic biomarkers in gestational diabetes mellitus (GDM) and to investigate the relationship between those microRNAs and the risk factors of GDM	Case-control study	72	85	Any BMI	Not given	24-28	Not given	Plasma	qRT-PCR	cel-miR-39, cel-miR-54, cel-miR-238	Mean	1.55612	0.01	2.14286	1.37705	0.105386	0.04918
28	4	Cao YL	Plasma microRNA-16-5p, -17-5p and -20a-5p: Novel diagnostic biomarkers for gestational diabetes mellitus.	2017	miR-19a-3p T1	miR-19a-3p	J Obstet Gynaecol Res	https://doi.org/10.1111/jog.13317	28621051	To explore whether plasma microRNA-16-5p, -17-5p and -20a-5p can be used as diagnostic biomarkers in gestational diabetes mellitus (GDM) and to investigate the relationship between those microRNAs and the risk factors of GDM	Case-control study	72	85	Any BMI	Not given	24-28	Not given	Plasma	qRT-PCR	cel-miR-39, cel-miR-54, cel-miR-238	Mean	1.075	0.61	0.735941	0.684597	0.036675	0.02445
29	4	Cao YL	Plasma microRNA-16-5p, -17-5p and -20a-5p: Novel diagnostic biomarkers for gestational diabetes mellitus.	2017	miR-19a-3p T2	miR-19a-3p	J Obstet Gynaecol Res	https://doi.org/10.1111/jog.13317	28621051	To explore whether plasma microRNA-16-5p, -17-5p and -20a-5p can be used as diagnostic biomarkers in gestational diabetes mellitus (GDM) and to investigate the relationship between those microRNAs and the risk factors of GDM	Case-control study	72	85	Any BMI	Not given	24-28	Not given	Plasma	qRT-PCR	cel-miR-39, cel-miR-54, cel-miR-238	Mean	1.04127	0.33	0.790361	0.759036	0.040964	0.014458
30	4	Cao YL	Plasma microRNA-16-5p, -17-5p and -20a-5p: Novel diagnostic biomarkers for gestational diabetes mellitus.	2017	miR-19a-3p T3	miR-19a-3p	J Obstet Gynaecol Res	https://doi.org/10.1111/jog.13317	28621051	To explore whether plasma microRNA-16-5p, -17-5p and -20a-5p can be used as diagnostic biomarkers in gestational diabetes mellitus (GDM) and to investigate the relationship between those microRNAs and the risk factors of GDM	Case-control study	72	85	Any BMI	Not given	24-28	Not given	Plasma	qRT-PCR	cel-miR-39, cel-miR-54, cel-miR-238	Mean	1.06	0.13	1.52885	1.44231	0.096154	0.048077
31	4	Cao YL	Plasma microRNA-16-5p, -17-5p and -20a-5p: Novel diagnostic biomarkers for gestational diabetes mellitus.	2017	miR-19b-3p T1	miR-19b-3p	J Obstet Gynaecol Res	https://doi.org/10.1111/jog.13317	28621051	To explore whether plasma microRNA-16-5p, -17-5p and -20a-5p can be used as diagnostic biomarkers in gestational diabetes mellitus (GDM) and to investigate the relationship between those microRNAs and the risk factors of GDM	Case-control study	72	85	Any BMI	Not given	24-28	Not given	Plasma	qRT-PCR	cel-miR-39, cel-miR-54, cel-miR-238	Mean	1.09091	0.27	0.737101	0.675676	0.019656	0.02457
32	4	Cao YL	Plasma microRNA-16-5p, -17-5p and -20a-5p: Novel diagnostic biomarkers for gestational diabetes mellitus.	2017	miR-19b-3p T2	miR-19b-3p	J Obstet Gynaecol Res	https://doi.org/10.1111/jog.13317	28621051	To explore whether plasma microRNA-16-5p, -17-5p and -20a-5p can be used as diagnostic biomarkers in gestational diabetes mellitus (GDM) and to investigate the relationship between those microRNAs and the risk factors of GDM	Case-control study	72	85	Any BMI	Not given	24-28	Not given	Plasma	qRT-PCR	cel-miR-39, cel-miR-54, cel-miR-238	Mean	1.0386	0.42	0.720195	0.693431	0.026764	0.03163
33	4	Cao YL	Plasma microRNA-16-5p, -17-5p and -20a-5p: Novel diagnostic biomarkers for gestational diabetes mellitus.	2017	miR-19b-3p T3	miR-19b-3p	J Obstet Gynaecol Res	https://doi.org/10.1111/jog.13317	28621051	To explore whether plasma microRNA-16-5p, -17-5p and -20a-5p can be used as diagnostic biomarkers in gestational diabetes mellitus (GDM) and to investigate the relationship between those microRNAs and the risk factors of GDM	Case-control study	72	85	Any BMI	Not given	24-28	Not given	Plasma	qRT-PCR	cel-miR-39, cel-miR-54, cel-miR-238	Mean	1.07362	0.34	1.63934	1.52693	0.084309	0.06089
25	4	Cao YL	Plasma microRNA-16-5p, -17-5p and -20a-5p: Novel diagnostic biomarkers for gestational diabetes mellitus.	2017	miR-20a-5p T1	miR-20a-5p	J Obstet Gynaecol Res	https://doi.org/10.1111/jog.13317	28621051	To explore whether plasma microRNA-16-5p, -17-5p and -20a-5p can be used as diagnostic biomarkers in gestational diabetes mellitus (GDM) and to investigate the relationship between those microRNAs and the risk factors of GDM	Case-control study	72	85	Any BMI	Not given	24-28	Not given	Plasma	qRT-PCR	cel-miR-39, cel-miR-54, cel-miR-238	Mean	1.3681	0.01	1.52392	1.1139	0.05467	0.082005
26	4	Cao YL	Plasma microRNA-16-5p, -17-5p and -20a-5p: Novel diagnostic biomarkers for gestational diabetes mellitus.	2017	miR-20a-5p T2	miR-20a-5p	J Obstet Gynaecol Res	https://doi.org/10.1111/jog.13317	28621051	To explore whether plasma microRNA-16-5p, -17-5p and -20a-5p can be used as diagnostic biomarkers in gestational diabetes mellitus (GDM) and to investigate the relationship between those microRNAs and the risk factors of GDM	Case-control study	72	85	Any BMI	Not given	24-28	Not given	Plasma	qRT-PCR	cel-miR-39, cel-miR-54, cel-miR-238	Mean	1.4	0.01	1.73759	1.24113	0.056738	0.085106
27	4	Cao YL	Plasma microRNA-16-5p, -17-5p and -20a-5p: Novel diagnostic biomarkers for gestational diabetes mellitus.	2017	miR-20a-5p T3	miR-20a-5p	J Obstet Gynaecol Res	https://doi.org/10.1111/jog.13317	28621051	To explore whether plasma microRNA-16-5p, -17-5p and -20a-5p can be used as diagnostic biomarkers in gestational diabetes mellitus (GDM) and to investigate the relationship between those microRNAs and the risk factors of GDM	Case-control study	72	85	Any BMI	Not given	24-28	Not given	Plasma	qRT-PCR	cel-miR-39, cel-miR-54, cel-miR-238	Mean	1.42473	0.01	1.79054	1.25676	0.060811	0.094594
37	5	Pfeiffer S	Circulating miR-330-3p in Late Pregnancy is Associated with Pregnancy Outcomes Among Lean Women with GDM	2020	miR-103-3p	miR-103-3p	Sci Rep	https://doi.org/10.1038/s41598-020-57838-6	31969632	It was aimed to establish a signature of these potentially significant diabetes-associated miRNAs in lean women with GDM without risk factors for IR for improved management and outcome prediction in GDM	Cohort	29	31	Any BMI	NDDG	13-30	26-30	Serum	qRT-PCR	cel-miR-39	Odds ratio	1.07752	0.9	30804	28588	48832.1	62706.7
36	5	Pfeiffer S	Circulating miR-330-3p in Late Pregnancy is Associated with Pregnancy Outcomes Among Lean Women with GDM	2020	miR-206	miR-206-3p	Sci Rep	https://doi.org/10.1038/s41598-020-57838-6	31969632	It was aimed to establish a signature of these potentially significant diabetes-associated miRNAs in lean women with GDM without risk factors for IR for improved management and outcome prediction in GDM	Cohort	29	31	Any BMI	NDDG	13-30	26-30	Serum	qRT-PCR	cel-miR-39	Odds ratio	0.792327	0.9	4048	5109	3473.13	6379.1
35	5	Pfeiffer S	Circulating miR-330-3p in Late Pregnancy is Associated with Pregnancy Outcomes Among Lean Women with GDM	2020	miR-224-5p	miR-224-5p	Sci Rep	https://doi.org/10.1038/s41598-020-57838-6	31969632	It was aimed to establish a signature of these potentially significant diabetes-associated miRNAs in lean women with GDM without risk factors for IR for improved management and outcome prediction in GDM	Cohort	29	31	Any BMI	NDDG	13-30	26-30	Serum	qRT-PCR	cel-miR-39	Odds ratio	1.29698	0.9	78205	60298	107228	60159
34	5	Pfeiffer S	Circulating miR-330-3p in Late Pregnancy is Associated with Pregnancy Outcomes Among Lean Women with GDM	2020	miR-330-3p	miR-330-3p	Sci Rep	https://doi.org/10.1038/s41598-020-57838-6	31969632	It was aimed to establish a signature of these potentially significant diabetes-associated miRNAs in lean women with GDM without risk factors for IR for improved management and outcome prediction in GDM	Cohort	29	31	Any BMI	NDDG	13-30	26-30	Serum	qRT-PCR	cel-miR-39	Odds ratio	32.687	0.03	656943	20098	999142	30807.5
46	6	Sørensen AE	The Predictive Value of miR-16, -29a and -134 for Early Identification of Gestational Diabetes: A Nested Analysis of the DALI Cohort.	2021	miR-103-3p T1	miR-103-3p	Cells	https://doi.org/10.3390/cells10010170	33467738	To test if a panel of small non-coding circulating RNAs can improve early prediction of GDM	Case-control study	41	41	Obese	IADPSG, WHO2013	20-28	<18	Serum	qPCR	ath-miR-159, U6 small nucleolar RNA, cel-miR39	Mean, Odds ratio	0.8784	0.05	0.8784	1	0.7966	0.7183
47	6	Sørensen AE	The Predictive Value of miR-16, -29a and -134 for Early Identification of Gestational Diabetes: A Nested Analysis of the DALI Cohort.	2021	miR-103-3p T2/T3	miR-103-3p	Cells	https://doi.org/10.3390/cells10010170	33467738	To test if a panel of small non-coding circulating RNAs can improve early prediction of GDM	Case-control study	41	41	Obese	IADPSG, WHO2013	20-28	<18	Serum	qPCR	ath-miR-159, U6 small nucleolar RNA, cel-miR39	Mean, Odds ratio	1.433	0.05	1.433	1	1.323	0.7183
44	6	Sørensen AE	The Predictive Value of miR-16, -29a and -134 for Early Identification of Gestational Diabetes: A Nested Analysis of the DALI Cohort.	2021	miR-122-5p T1	miR-122-5p	Cells	https://doi.org/10.3390/cells10010170	33467738	To test if a panel of small non-coding circulating RNAs can improve early prediction of GDM	Case-control study	41	41	Obese	IADPSG, WHO2013	20-28	<18	Serum	qPCR	ath-miR-159, U6 small nucleolar RNA, cel-miR39	Mean, Odds ratio	0.905	0.046	0.905	1	1.122	1.255
45	6	Sørensen AE	The Predictive Value of miR-16, -29a and -134 for Early Identification of Gestational Diabetes: A Nested Analysis of the DALI Cohort.	2021	miR-122-5p T2/T3	miR-122-5p	Cells	https://doi.org/10.3390/cells10010170	33467738	To test if a panel of small non-coding circulating RNAs can improve early prediction of GDM	Case-control study	41	41	Obese	IADPSG, WHO2013	20-28	<18	Serum	qPCR	ath-miR-159, U6 small nucleolar RNA, cel-miR39	Mean, Odds ratio	1.555	0.046	1.555	1	1.763	1.255
42	6	Sørensen AE	The Predictive Value of miR-16, -29a and -134 for Early Identification of Gestational Diabetes: A Nested Analysis of the DALI Cohort.	2021	miR-134-5p T1	miR-134-5p	Cells	https://doi.org/10.3390/cells10010170	33467738	To test if a panel of small non-coding circulating RNAs can improve early prediction of GDM	Case-control study	41	41	Obese	IADPSG, WHO2013	20-28	<18	Serum	qPCR	ath-miR-159, U6 small nucleolar RNA, cel-miR39	Mean, Odds ratio	1.557	0.046	1.557	1	1.617	0.6724
43	6	Sørensen AE	The Predictive Value of miR-16, -29a and -134 for Early Identification of Gestational Diabetes: A Nested Analysis of the DALI Cohort.	2021	miR-134-5p T2/T3	miR-134-5p	Cells	https://doi.org/10.3390/cells10010170	33467738	To test if a panel of small non-coding circulating RNAs can improve early prediction of GDM	Case-control study	41	41	Obese	IADPSG, WHO2013	20-28	<18	Serum	qPCR	ath-miR-159, U6 small nucleolar RNA, cel-miR39	Mean, Odds ratio	1.462	0.046	1.462	1	0.8881	0.6724
38	6	Sørensen AE	The Predictive Value of miR-16, -29a and -134 for Early Identification of Gestational Diabetes: A Nested Analysis of the DALI Cohort.	2021	miR-16-5p T1	miR-16-5p	Cells	https://doi.org/10.3390/cells10010170	33467738	To test if a panel of small non-coding circulating RNAs can improve early prediction of GDM	Case-control study	41	41	Obese	IADPSG, WHO2013	20-28	<18	Serum	qPCR	ath-miR-159, U6 small nucleolar RNA, cel-miR39	Mean, Odds ratio	1.139	0.008	1.139	1	1.116	0.7012
39	6	Sørensen AE	The Predictive Value of miR-16, -29a and -134 for Early Identification of Gestational Diabetes: A Nested Analysis of the DALI Cohort.	2021	miR-16-5p T2/T3	miR-16-5p	Cells	https://doi.org/10.3390/cells10010170	33467738	To test if a panel of small non-coding circulating RNAs can improve early prediction of GDM	Case-control study	41	41	Obese	IADPSG, WHO2013	20-28	<18	Serum	qPCR	ath-miR-159, U6 small nucleolar RNA, cel-miR39	Mean, Odds ratio	2.077	0.008	2.077	1	1.907	0.7012
48	6	Sørensen AE	The Predictive Value of miR-16, -29a and -134 for Early Identification of Gestational Diabetes: A Nested Analysis of the DALI Cohort.	2021	miR-223-3p T1	miR-223-3p	Cells	https://doi.org/10.3390/cells10010170	33467738	To test if a panel of small non-coding circulating RNAs can improve early prediction of GDM	Case-control study	41	41	Obese	IADPSG, WHO2013	20-28	<18	Serum	qPCR	ath-miR-159, U6 small nucleolar RNA, cel-miR39	Mean, Odds ratio	1.034	0.05	1.034	1	0.8262	0.8117
49	6	Sørensen AE	The Predictive Value of miR-16, -29a and -134 for Early Identification of Gestational Diabetes: A Nested Analysis of the DALI Cohort.	2021	miR-223-3p T2/T3	miR-223-3p	Cells	https://doi.org/10.3390/cells10010170	33467738	To test if a panel of small non-coding circulating RNAs can improve early prediction of GDM	Case-control study	41	41	Obese	IADPSG, WHO2013	20-28	<18	Serum	qPCR	ath-miR-159, U6 small nucleolar RNA, cel-miR39	Mean, Odds ratio	1.491	0.05	1.491	1	1.277	0.8117
40	6	Sørensen AE	The Predictive Value of miR-16, -29a and -134 for Early Identification of Gestational Diabetes: A Nested Analysis of the DALI Cohort.	2021	miR-29a-3p T1	miR-29a-3p	Cells	https://doi.org/10.3390/cells10010170	33467738	To test if a panel of small non-coding circulating RNAs can improve early prediction of GDM	Case-control study	41	41	Obese	IADPSG, WHO2013	20-28	<18	Serum	qPCR	ath-miR-159, U6 small nucleolar RNA, cel-miR39	Mean, Odds ratio	1.39	0.004	1.39	1	1.274	0.8481
41	6	Sørensen AE	The Predictive Value of miR-16, -29a and -134 for Early Identification of Gestational Diabetes: A Nested Analysis of the DALI Cohort.	2021	miR-29a-3p T2/T3	miR-29a-3p	Cells	https://doi.org/10.3390/cells10010170	33467738	To test if a panel of small non-coding circulating RNAs can improve early prediction of GDM	Case-control study	41	41	Obese	IADPSG, WHO2013	20-28	<18	Serum	qPCR	ath-miR-159, U6 small nucleolar RNA, cel-miR39	Mean, Odds ratio	1.72	0.004	1.72	1	1.162	0.8481
50	6	Sørensen AE	The Predictive Value of miR-16, -29a and -134 for Early Identification of Gestational Diabetes: A Nested Analysis of the DALI Cohort.	2021	miR-330-3p T1	miR-330-3p	Cells	https://doi.org/10.3390/cells10010170	33467738	To test if a panel of small non-coding circulating RNAs can improve early prediction of GDM	Case-control study	41	41	Obese	IADPSG, WHO2013	20-28	<18	Serum	qPCR	ath-miR-159, U6 small nucleolar RNA, cel-miR39	Mean, Odds ratio	0.6301	0.05	0.6301	1	0.7162	1.443
51	6	Sørensen AE	The Predictive Value of miR-16, -29a and -134 for Early Identification of Gestational Diabetes: A Nested Analysis of the DALI Cohort.	2021	miR-330-3p T2/T3	miR-330-3p	Cells	https://doi.org/10.3390/cells10010170	33467738	To test if a panel of small non-coding circulating RNAs can improve early prediction of GDM	Case-control study	41	41	Obese	IADPSG, WHO2013	20-28	<18	Serum	qPCR	ath-miR-159, U6 small nucleolar RNA, cel-miR39	Mean, Odds ratio	1.091	0.05	1.091	1	1.652	1.443
52	6	Sørensen AE	The Predictive Value of miR-16, -29a and -134 for Early Identification of Gestational Diabetes: A Nested Analysis of the DALI Cohort.	2021	miR-433-3p T1	miR-433-3p	Cells	https://doi.org/10.3390/cells10010170	33467738	To test if a panel of small non-coding circulating RNAs can improve early prediction of GDM	Case-control study	41	41	Obese	IADPSG, WHO2013	20-28	<18	Serum	qPCR	ath-miR-159, U6 small nucleolar RNA, cel-miR39	Mean, Odds ratio	1.087	0.05	1.087	1	0.8815	0.7414
53	6	Sørensen AE	The Predictive Value of miR-16, -29a and -134 for Early Identification of Gestational Diabetes: A Nested Analysis of the DALI Cohort.	2021	miR-433-3p T2/T3	miR-433-3p	Cells	https://doi.org/10.3390/cells10010170	33467738	To test if a panel of small non-coding circulating RNAs can improve early prediction of GDM	Case-control study	41	41	Obese	IADPSG, WHO2013	20-28	<18	Serum	qPCR	ath-miR-159, U6 small nucleolar RNA, cel-miR39	Mean, Odds ratio	1.255	0.05	1.255	1	0.9567	0.7414
54	7	Gillet V	miRNA Profiles in Extracellular Vesicles From Serum Early in Pregnancies Complicated by Gestational Diabetes Mellitus.	2019	miR-122-5p	miR-122-5p	J Clin Endocrinol Metab.	https://doi.org/10.1210/jc.2018-02693	31058973	To compare differential expression of miRNAs in circulating EVs in pregnancies complicated by GDM vs controls	Case-control study	46	23	Any BMI	Other	6-15	6-15	Serum	qRT-PCR	cel-miR-39	Mean	1.63235	0.05	1.28324	0.786127	0.70745	0.621172	GDM diagnosis according to criteria from Society of Obstericians and Gynaecologist of Canada
56	7	Gillet V	miRNA Profiles in Extracellular Vesicles From Serum Early in Pregnancies Complicated by Gestational Diabetes Mellitus.	2019	miR-1323	miR-1323-5p	J Clin Endocrinol Metab.	https://doi.org/10.1210/jc.2018-02693	31058973	To compare differential expression of miRNAs in circulating EVs in pregnancies complicated by GDM vs controls	Case-control study	46	23	Any BMI	Other	6-15	6-15	Serum	qRT-PCR	cel-miR-39	Mean	1.65909	0.05	1.08955	0.656716	1.14725	0.623747	GDM diagnosis according to criteria from Society of Obstericians and Gynaecologist of Canada
55	7	Gillet V	miRNA Profiles in Extracellular Vesicles From Serum Early in Pregnancies Complicated by Gestational Diabetes Mellitus.	2019	miR-132-3p	miR-132-3p	J Clin Endocrinol Metab.	https://doi.org/10.1210/jc.2018-02693	31058973	To compare differential expression of miRNAs in circulating EVs in pregnancies complicated by GDM vs controls	Case-control study	46	23	Any BMI	Other	6-15	6-15	Serum	qRT-PCR	cel-miR-39	Mean	1.65385	0.05	1.34375	0.8125	0.618	0.658815	GDM diagnosis according to criteria from Society of Obstericians and Gynaecologist of Canada
66	7	Gillet V	miRNA Profiles in Extracellular Vesicles From Serum Early in Pregnancies Complicated by Gestational Diabetes Mellitus.	2019	miR-136-5p	miR-136-5p	J Clin Endocrinol Metab.	https://doi.org/10.1210/jc.2018-02693	31058973	To compare differential expression of miRNAs in circulating EVs in pregnancies complicated by GDM vs controls	Case-control study	46	23	Any BMI	Other	6-15	6-15	Serum	qRT-PCR	cel-miR-39	Mean	1.34483	0.05	1.15727	0.860534	0.90792	0.608973	GDM diagnosis according to criteria from Society of Obstericians and Gynaecologist of Canada
57	7	Gillet V	miRNA Profiles in Extracellular Vesicles From Serum Early in Pregnancies Complicated by Gestational Diabetes Mellitus.	2019	miR-182-3p	miR-182-3p	J Clin Endocrinol Metab.	https://doi.org/10.1210/jc.2018-02693	31058973	To compare differential expression of miRNAs in circulating EVs in pregnancies complicated by GDM vs controls	Case-control study	46	23	Any BMI	Other	6-15	6-15	Serum	qRT-PCR	cel-miR-39	Mean	1.71212	0.05	1.35736	0.792793	1.05777	0.761956	GDM diagnosis according to criteria from Society of Obstericians and Gynaecologist of Canada
58	7	Gillet V	miRNA Profiles in Extracellular Vesicles From Serum Early in Pregnancies Complicated by Gestational Diabetes Mellitus.	2019	miR-210-3p	miR-210-3p	J Clin Endocrinol Metab.	https://doi.org/10.1210/jc.2018-02693	31058973	To compare differential expression of miRNAs in circulating EVs in pregnancies complicated by GDM vs controls	Case-control study	46	23	Any BMI	Other	6-15	6-15	Serum	qRT-PCR	cel-miR-39	Mean	1.32	0.05	1.03125	0.78125	0.81623	0.51306	GDM diagnosis according to criteria from Society of Obstericians and Gynaecologist of Canada
59	7	Gillet V	miRNA Profiles in Extracellular Vesicles From Serum Early in Pregnancies Complicated by Gestational Diabetes Mellitus.	2019	miR-29a-3p	miR-29a-3p	J Clin Endocrinol Metab.	https://doi.org/10.1210/jc.2018-02693	31058973	To compare differential expression of miRNAs in circulating EVs in pregnancies complicated by GDM vs controls	Case-control study	46	23	Any BMI	Other	6-15	6-15	Serum	qRT-PCR	cel-miR-39	Mean	1.38889	0.05	1.15385	0.830769	0.95293	0.688863	GDM diagnosis according to criteria from Society of Obstericians and Gynaecologist of Canada
60	7	Gillet V	miRNA Profiles in Extracellular Vesicles From Serum Early in Pregnancies Complicated by Gestational Diabetes Mellitus.	2019	miR-29b-3p	miR-29b-3p	J Clin Endocrinol Metab.	https://doi.org/10.1210/jc.2018-02693	31058973	To compare differential expression of miRNAs in circulating EVs in pregnancies complicated by GDM vs controls	Case-control study	46	23	Any BMI	Other	6-15	6-15	Serum	qRT-PCR	cel-miR-39	Mean	1.41176	0.05	1.10092	0.779817	1.12967	0.616185	GDM diagnosis according to criteria from Society of Obstericians and Gynaecologist of Canada
67	7	Gillet V	miRNA Profiles in Extracellular Vesicles From Serum Early in Pregnancies Complicated by Gestational Diabetes Mellitus.	2019	miR-342-3p	miR-342-3p	J Clin Endocrinol Metab.	https://doi.org/10.1210/jc.2018-02693	31058973	To compare differential expression of miRNAs in circulating EVs in pregnancies complicated by GDM vs controls	Case-control study	46	23	Any BMI	Other	6-15	6-15	Serum	qRT-PCR	cel-miR-39	Mean	1.66129	0.01	1.2561	0.756098	0.72807	0.509647	GDM diagnosis according to criteria from Society of Obstericians and Gynaecologist of Canada
68	7	Gillet V	miRNA Profiles in Extracellular Vesicles From Serum Early in Pregnancies Complicated by Gestational Diabetes Mellitus.	2019	miR-376c-5p	miR-376c-5p	J Clin Endocrinol Metab.	https://doi.org/10.1210/jc.2018-02693	31058973	To compare differential expression of miRNAs in circulating EVs in pregnancies complicated by GDM vs controls	Case-control study	46	23	Any BMI	Other	6-15	6-15	Serum	qRT-PCR	cel-miR-39	Mean	1.38298	NS	1.03834	0.750799	0.94178	0.727195	GDM diagnosis according to criteria from Society of Obstericians and Gynaecologist of Canada
70	7	Gillet V	miRNA Profiles in Extracellular Vesicles From Serum Early in Pregnancies Complicated by Gestational Diabetes Mellitus.	2019	miR-483-3p	miR-483-3p	J Clin Endocrinol Metab.	https://doi.org/10.1210/jc.2018-02693	31058973	To compare differential expression of miRNAs in circulating EVs in pregnancies complicated by GDM vs controls	Case-control study	46	23	Any BMI	Other	6-15	6-15	Serum	qRT-PCR	cel-miR-39	Mean	1.39474	NS	0.966565	0.693009	0.66688	0.789366	GDM diagnosis according to criteria from Society of Obstericians and Gynaecologist of Canada
69	7	Gillet V	miRNA Profiles in Extracellular Vesicles From Serum Early in Pregnancies Complicated by Gestational Diabetes Mellitus.	2019	miR-494-3p	miR-494-3p	J Clin Endocrinol Metab.	https://doi.org/10.1210/jc.2018-02693	31058973	To compare differential expression of miRNAs in circulating EVs in pregnancies complicated by GDM vs controls	Case-control study	46	23	Any BMI	Other	6-15	6-15	Serum	qRT-PCR	cel-miR-39	Mean	1.61538	NS	1.15596	0.715596	0.83527	0.657264	GDM diagnosis according to criteria from Society of Obstericians and Gynaecologist of Canada
61	7	Gillet V	miRNA Profiles in Extracellular Vesicles From Serum Early in Pregnancies Complicated by Gestational Diabetes Mellitus.	2019	miR-517-5p	miR-517-5p	J Clin Endocrinol Metab.	https://doi.org/10.1210/jc.2018-02693	31058973	To compare differential expression of miRNAs in circulating EVs in pregnancies complicated by GDM vs controls	Case-control study	46	23	Any BMI	Other	6-15	6-15	Serum	qRT-PCR	cel-miR-39	Mean	1.42308	NA	1.1315	0.795107	1.11826	0.639007	GDM diagnosis according to criteria from Society of Obstericians and Gynaecologist of Canada
62	7	Gillet V	miRNA Profiles in Extracellular Vesicles From Serum Early in Pregnancies Complicated by Gestational Diabetes Mellitus.	2019	miR-517a-3p	miR-517a-3p	J Clin Endocrinol Metab.	https://doi.org/10.1210/jc.2018-02693	31058973	To compare differential expression of miRNAs in circulating EVs in pregnancies complicated by GDM vs controls	Case-control study	46	23	Any BMI	Other	6-15	6-15	Serum	qRT-PCR	cel-miR-39	Mean	1.14	NA	0.705882	0.619195	0.57299	0.877963	GDM diagnosis according to criteria from Society of Obstericians and Gynaecologist of Canada
63	7	Gillet V	miRNA Profiles in Extracellular Vesicles From Serum Early in Pregnancies Complicated by Gestational Diabetes Mellitus.	2019	miR-518b	miR-518b-3p	J Clin Endocrinol Metab.	https://doi.org/10.1210/jc.2018-02693	31058973	To compare differential expression of miRNAs in circulating EVs in pregnancies complicated by GDM vs controls	Case-control study	46	23	Any BMI	Other	6-15	6-15	Serum	qRT-PCR	cel-miR-39	Mean	None	NA	None	None	None	None	GDM diagnosis according to criteria from Society of Obstericians and Gynaecologist of Canada
64	7	Gillet V	miRNA Profiles in Extracellular Vesicles From Serum Early in Pregnancies Complicated by Gestational Diabetes Mellitus.	2019	miR-520h	miR-520h-3p	J Clin Endocrinol Metab.	https://doi.org/10.1210/jc.2018-02693	31058973	To compare differential expression of miRNAs in circulating EVs in pregnancies complicated by GDM vs controls	Case-control study	46	23	Any BMI	Other	6-15	6-15	Serum	qRT-PCR	cel-miR-39	Mean	1.28723	0.05	0.913897	0.70997	0.71583	0.417099	GDM diagnosis according to criteria from Society of Obstericians and Gynaecologist of Canada
65	7	Gillet V	miRNA Profiles in Extracellular Vesicles From Serum Early in Pregnancies Complicated by Gestational Diabetes Mellitus.	2019	miR-525-5p	miR-525-5p	J Clin Endocrinol Metab.	https://doi.org/10.1210/jc.2018-02693	31058973	To compare differential expression of miRNAs in circulating EVs in pregnancies complicated by GDM vs controls	Case-control study	46	23	Any BMI	Other	6-15	6-15	Serum	qRT-PCR	cel-miR-39	Mean	None	NA	None	None	None	None	GDM diagnosis according to criteria from Society of Obstericians and Gynaecologist of Canada
72	8	Martínez-Ibarra A	Unhealthy Levels of Phthalates and Bisphenol A in Mexican Pregnant Women with Gestational Diabetes and Its Association to Altered Expression of miRNAs Involved with Metabolic Disease.	2019	miR-16-5p	miR-16-5p	Int J Mol Sci.	https://doi.org/10.3390/ijms20133343	31284700	The aim of this study was to evaluate the expression of four miRNAs related to GDM development in pregnant Mexican women, and whether these are associated with total BPA and MBP, MiBP, MBzP and MEHP phthalate metabolites levels in urine samples.	Case-control study	22	18	Any BMI	IADPSG	13-26	13-26	Serum	qRT-PCR	miR-454	Mean	1.39744	NS	1.49725	1.07143	1.92318	0.644288
73	8	Martínez-Ibarra A	Unhealthy Levels of Phthalates and Bisphenol A in Mexican Pregnant Women with Gestational Diabetes and Its Association to Altered Expression of miRNAs Involved with Metabolic Disease.	2019	miR-29a-3p	miR-29a-3p	Int J Mol Sci.	https://doi.org/10.3390/ijms20133343	31284700	The aim of this study was to evaluate the expression of four miRNAs related to GDM development in pregnant Mexican women, and whether these are associated with total BPA and MBP, MiBP, MBzP and MEHP phthalate metabolites levels in urine samples.	Case-control study	22	18	Any BMI	IADPSG	13-26	13-26	Serum	qRT-PCR	miR-454	Mean	2.14474	0.05	2.04261	0.952381	1.59498	0.646549
74	8	Martínez-Ibarra A	Unhealthy Levels of Phthalates and Bisphenol A in Mexican Pregnant Women with Gestational Diabetes and Its Association to Altered Expression of miRNAs Involved with Metabolic Disease.	2019	miR-330-3p	miR-330-3p	Int J Mol Sci.	https://doi.org/10.3390/ijms20133343	31284700	The aim of this study was to evaluate the expression of four miRNAs related to GDM development in pregnant Mexican women, and whether these are associated with total BPA and MBP, MiBP, MBzP and MEHP phthalate metabolites levels in urine samples.	Case-control study	22	18	Any BMI	IADPSG	13-26	13-26	Serum	qRT-PCR	miR-454	Mean	2.8375	0.01	2.90281	1.02302	2.1159	0.599797
71	8	Martínez-Ibarra A	Unhealthy Levels of Phthalates and Bisphenol A in Mexican Pregnant Women with Gestational Diabetes and Its Association to Altered Expression of miRNAs Involved with Metabolic Disease.	2019	miR-9-5p	miR-9-5p	Int J Mol Sci.	https://doi.org/10.3390/ijms20133343	31284700	The aim of this study was to evaluate the expression of four miRNAs related to GDM development in pregnant Mexican women, and whether these are associated with total BPA and MBP, MiBP, MBzP and MEHP phthalate metabolites levels in urine samples.	Case-control study	22	18	Any BMI	IADPSG	13-26	13-26	Serum	qRT-PCR	miR-454	Mean	2.63333	0.05	3.00761	1.14213	3.12276	0.714277
75	9	Peng HY	High glucose induces dysfunction of human umbilical vein endothelial cells by upregulating miR-137 in gestational diabetes mellitus.	2018	miR-137	miR-137-3p	Microvasc Res	https://doi.org/10.1016/j.mvr.2018.03.002	29505767	The aim of this study was to clarify the underlying mechanism and possible role of microRNA (miR)-137 in dysfunction of VECs during GDM	Not given	12	11	Any BMI	ADA	24-28	27-40 (At birth)	Plasma	qRT-PCR	β-actin	Mean	1.44218	0.0073	1.14286	0.792453	0.375467	0.16807
76	10	Xiao Y	MiR-330-3p contributes to INS-1 cell dysfunction by targeting glucokinase in gestational diabetes mellitus.	2020	miR-330-3p	miR-330-3p	J Obstet Gynaecol Res	https://doi.org/10.1111/jog.14249	32202040	To investigate the effects of miR-330-3p on GDM	Not given	10	30	Any BMI	Other	16-19/24-28	Not given	Serum	qPCR	U6 small nucleolar RNA	Mean	4.07692	0.001	3.96262	0.971963	1.84424	0.623053	Italian guidelines
83	11	Lamadrid-Romero M	Central nervous system development-related microRNAs levels increase in the serum of gestational diabetic women during the first trimester of pregnancy.	2018	miR-124-3p	miR-124-3p	Neurosci Res	https://doi.org/10.1016/j.neures.2017.08.009	28803788	The aim of this study was to analyze whether the heterochronic character of development-related miRNAs can be observed in serum samples from pregnant women and to compare their levels in each trimester with samples collected from gestational diabetics, as hyperglycemia is known to increase neurogenesis	case-control study	12	13	>29	ADA	Not given	18-35	Serum	qRT-PCR	cel-miR-39	Mean	0.249999	NA	0.254416	1.01767	1.39126	2.10728	t1
95	11	Lamadrid-Romero M	Central nervous system development-related microRNAs levels increase in the serum of gestational diabetic women during the first trimester of pregnancy.	2018	miR-124-3p	miR-124-3p	Neurosci Res	https://doi.org/10.1016/j.neures.2017.08.009	28803788	The aim of this study was to analyze whether the heterochronic character of development-related miRNAs can be observed in serum samples from pregnant women and to compare their levels in each trimester with samples collected from gestational diabetics, as hyperglycemia is known to increase neurogenesis	case-control study	24	24	>29	ADA	Not given	18-35	Serum	qRT-PCR	cel-miR-39	Mean	2.46154	NA	2.4381	0.990476	5.43103	5.28762	t2
107	11	Lamadrid-Romero M	Central nervous system development-related microRNAs levels increase in the serum of gestational diabetic women during the first trimester of pregnancy.	2018	miR-124-3p	miR-124-3p	Neurosci Res	https://doi.org/10.1016/j.neures.2017.08.009	28803788	The aim of this study was to analyze whether the heterochronic character of development-related miRNAs can be observed in serum samples from pregnant women and to compare their levels in each trimester with samples collected from gestational diabetics, as hyperglycemia is known to increase neurogenesis	case-control study	16	20	>29	ADA	Not given	18-35	Serum	qRT-PCR	cel-miR-39	Mean	1.25641	NA	1.28104	1.01961	1.95325	1.7081	t3
84	11	Lamadrid-Romero M	Central nervous system development-related microRNAs levels increase in the serum of gestational diabetic women during the first trimester of pregnancy.	2018	miR-125b-5p	miR-125b-5p	Neurosci Res	https://doi.org/10.1016/j.neures.2017.08.010	28803788	The aim of this study was to analyze whether the heterochronic character of development-related miRNAs can be observed in serum samples from pregnant women and to compare their levels in each trimester with samples collected from gestational diabetics, as hyperglycemia is known to increase neurogenesis	case-control study	27	14	>29	ADA	Not given	18-35	Serum	qRT-PCR	cel-miR-39	Mean	2.19445	0.02	2.23321	1.01767	1.7027	0.569366	t1
96	11	Lamadrid-Romero M	Central nervous system development-related microRNAs levels increase in the serum of gestational diabetic women during the first trimester of pregnancy.	2018	miR-125b-5p	miR-125b-5p	Neurosci Res	https://doi.org/10.1016/j.neures.2017.08.010	28803788	The aim of this study was to analyze whether the heterochronic character of development-related miRNAs can be observed in serum samples from pregnant women and to compare their levels in each trimester with samples collected from gestational diabetics, as hyperglycemia is known to increase neurogenesis	case-control study	26	26	>29	ADA	Not given	18-35	Serum	qRT-PCR	cel-miR-39	Mean	0.974359	NA	0.965079	0.990476	1.38508	1.88794	t2
108	11	Lamadrid-Romero M	Central nervous system development-related microRNAs levels increase in the serum of gestational diabetic women during the first trimester of pregnancy.	2018	miR-125b-5p	miR-125b-5p	Neurosci Res	https://doi.org/10.1016/j.neures.2017.08.010	28803788	The aim of this study was to analyze whether the heterochronic character of development-related miRNAs can be observed in serum samples from pregnant women and to compare their levels in each trimester with samples collected from gestational diabetics, as hyperglycemia is known to increase neurogenesis	case-control study	21	27	>29	ADA	Not given	18-35	Serum	qRT-PCR	cel-miR-39	Mean	0.794871	NA	0.810457	1.01961	0.753151	0.875764	t3
85	11	Lamadrid-Romero M	Central nervous system development-related microRNAs levels increase in the serum of gestational diabetic women during the first trimester of pregnancy.	2018	miR-128-5p	miR-128-5p	Neurosci Res	https://doi.org/10.1016/j.neures.2017.08.011	28803788	The aim of this study was to analyze whether the heterochronic character of development-related miRNAs can be observed in serum samples from pregnant women and to compare their levels in each trimester with samples collected from gestational diabetics, as hyperglycemia is known to increase neurogenesis	case-control study	12	13	>29	ADA	Not given	18-35	Serum	qRT-PCR	cel-miR-39	Mean	0.444444	NA	0.452296	1.01767	0.443213	0.743175	t1
97	11	Lamadrid-Romero M	Central nervous system development-related microRNAs levels increase in the serum of gestational diabetic women during the first trimester of pregnancy.	2018	miR-128-5p	miR-128-5p	Neurosci Res	https://doi.org/10.1016/j.neures.2017.08.011	28803788	The aim of this study was to analyze whether the heterochronic character of development-related miRNAs can be observed in serum samples from pregnant women and to compare their levels in each trimester with samples collected from gestational diabetics, as hyperglycemia is known to increase neurogenesis	case-control study	24	24	>29	ADA	Not given	18-35	Serum	qRT-PCR	cel-miR-39	Mean	0.461538	0.04	0.457142	0.990476	0.443213	0.802722	t2
109	11	Lamadrid-Romero M	Central nervous system development-related microRNAs levels increase in the serum of gestational diabetic women during the first trimester of pregnancy.	2018	miR-128-5p	miR-128-5p	Neurosci Res	https://doi.org/10.1016/j.neures.2017.08.011	28803788	The aim of this study was to analyze whether the heterochronic character of development-related miRNAs can be observed in serum samples from pregnant women and to compare their levels in each trimester with samples collected from gestational diabetics, as hyperglycemia is known to increase neurogenesis	case-control study	16	20	>29	ADA	Not given	18-35	Serum	qRT-PCR	cel-miR-39	Mean	0.615385	NA	0.627451	1.01961	0.432798	1.02557	t3
87	11	Lamadrid-Romero M	Central nervous system development-related microRNAs levels increase in the serum of gestational diabetic women during the first trimester of pregnancy.	2018	miR-1290	miR-1290-3p	Neurosci Res	https://doi.org/10.1016/j.neures.2017.08.013	28803788	The aim of this study was to analyze whether the heterochronic character of development-related miRNAs can be observed in serum samples from pregnant women and to compare their levels in each trimester with samples collected from gestational diabetics, as hyperglycemia is known to increase neurogenesis	case-control study	12	13	>29	ADA	Not given	18-35	Serum	qRT-PCR	cel-miR-39	Mean	2.47222	0.03	2.5159	1.01767	2.46132	0.565882	t1
99	11	Lamadrid-Romero M	Central nervous system development-related microRNAs levels increase in the serum of gestational diabetic women during the first trimester of pregnancy.	2018	miR-1290	miR-1290-3p	Neurosci Res	https://doi.org/10.1016/j.neures.2017.08.013	28803788	The aim of this study was to analyze whether the heterochronic character of development-related miRNAs can be observed in serum samples from pregnant women and to compare their levels in each trimester with samples collected from gestational diabetics, as hyperglycemia is known to increase neurogenesis	case-control study	24	24	>29	ADA	Not given	18-35	Serum	qRT-PCR	cel-miR-39	Mean	0.794871	NA	0.787301	0.990476	1.2573	3.24211	t2
111	11	Lamadrid-Romero M	Central nervous system development-related microRNAs levels increase in the serum of gestational diabetic women during the first trimester of pregnancy.	2018	miR-1290	miR-1290-3p	Neurosci Res	https://doi.org/10.1016/j.neures.2017.08.013	28803788	The aim of this study was to analyze whether the heterochronic character of development-related miRNAs can be observed in serum samples from pregnant women and to compare their levels in each trimester with samples collected from gestational diabetics, as hyperglycemia is known to increase neurogenesis	case-control study	16	20	>29	ADA	Not given	18-35	Serum	qRT-PCR	cel-miR-39	Mean	0.743589	NA	0.758169	1.01961	0.701065	1.01431	t3
88	11	Lamadrid-Romero M	Central nervous system development-related microRNAs levels increase in the serum of gestational diabetic women during the first trimester of pregnancy.	2018	miR-137	miR-137-3p	Neurosci Res	https://doi.org/10.1016/j.neures.2017.08.014	28803788	The aim of this study was to analyze whether the heterochronic character of development-related miRNAs can be observed in serum samples from pregnant women and to compare their levels in each trimester with samples collected from gestational diabetics, as hyperglycemia is known to increase neurogenesis	case-control study	12	13	>29	ADA	Not given	18-35	Serum	qRT-PCR	cel-miR-39	Mean	0.944445	NA	0.961131	1.01767	0.590315	0.490789	t1
100	11	Lamadrid-Romero M	Central nervous system development-related microRNAs levels increase in the serum of gestational diabetic women during the first trimester of pregnancy.	2018	miR-137	miR-137-3p	Neurosci Res	https://doi.org/10.1016/j.neures.2017.08.014	28803788	The aim of this study was to analyze whether the heterochronic character of development-related miRNAs can be observed in serum samples from pregnant women and to compare their levels in each trimester with samples collected from gestational diabetics, as hyperglycemia is known to increase neurogenesis	case-control study	24	24	>29	ADA	Not given	18-35	Serum	qRT-PCR	cel-miR-39	Mean	1.25641	NA	1.24444	0.990476	0.843173	0.91752	t2
112	11	Lamadrid-Romero M	Central nervous system development-related microRNAs levels increase in the serum of gestational diabetic women during the first trimester of pregnancy.	2018	miR-137	miR-137-3p	Neurosci Res	https://doi.org/10.1016/j.neures.2017.08.014	28803788	The aim of this study was to analyze whether the heterochronic character of development-related miRNAs can be observed in serum samples from pregnant women and to compare their levels in each trimester with samples collected from gestational diabetics, as hyperglycemia is known to increase neurogenesis	case-control study	16	20	>29	ADA	Not given	18-35	Serum	qRT-PCR	cel-miR-39	Mean	1.58974	NA	1.62092	1.01961	0.721229	0.642061	t3
80	11	Lamadrid-Romero M	Central nervous system development-related microRNAs levels increase in the serum of gestational diabetic women during the first trimester of pregnancy.	2018	miR-17-5p	miR-17-5p	Neurosci Res	https://doi.org/10.1016/j.neures.2017.08.006	28803788	The aim of this study was to analyze whether the heterochronic character of development-related miRNAs can be observed in serum samples from pregnant women and to compare their levels in each trimester with samples collected from gestational diabetics, as hyperglycemia is known to increase neurogenesis	case-control study	12	13	>29	ADA	Not given	18-35	Serum	qRT-PCR	cel-miR-39	Mean	2.14286	NA	2.12014	0.989399	2.70259	0.955665	t1
92	11	Lamadrid-Romero M	Central nervous system development-related microRNAs levels increase in the serum of gestational diabetic women during the first trimester of pregnancy.	2018	miR-17-5p	miR-17-5p	Neurosci Res	https://doi.org/10.1016/j.neures.2017.08.006	28803788	The aim of this study was to analyze whether the heterochronic character of development-related miRNAs can be observed in serum samples from pregnant women and to compare their levels in each trimester with samples collected from gestational diabetics, as hyperglycemia is known to increase neurogenesis	case-control study	24	24	>29	ADA	Not given	18-35	Serum	qRT-PCR	cel-miR-39	Mean	1.87179	NA	1.85397	0.990476	13.4059	2.40142	t2
104	11	Lamadrid-Romero M	Central nervous system development-related microRNAs levels increase in the serum of gestational diabetic women during the first trimester of pregnancy.	2018	miR-17-5p	miR-17-5p	Neurosci Res	https://doi.org/10.1016/j.neures.2017.08.006	28803788	The aim of this study was to analyze whether the heterochronic character of development-related miRNAs can be observed in serum samples from pregnant women and to compare their levels in each trimester with samples collected from gestational diabetics, as hyperglycemia is known to increase neurogenesis	case-control study	16	20	>29	ADA	Not given	18-35	Serum	qRT-PCR	cel-miR-39	Mean	0.615385	NA	0.627451	1.01961	0.86205	4.36455	t3
77	11	Lamadrid-Romero M	Central nervous system development-related microRNAs levels increase in the serum of gestational diabetic women during the first trimester of pregnancy.	2018	miR-183-5p	miR-183-5p	Neurosci Res	https://doi.org/10.1016/j.neures.2017.08.003	28803788	The aim of this study was to analyze whether the heterochronic character of development-related miRNAs can be observed in serum samples from pregnant women and to compare their levels in each trimester with samples collected from gestational diabetics, as hyperglycemia is known to increase neurogenesis	case-control study	12	13	>29	ADA	Not given	18-35	Serum	qRT-PCR	cel-miR-39	Mean	3.71429	0.002	3.67491	0.989399	2.90317	0.445447	t1
89	11	Lamadrid-Romero M	Central nervous system development-related microRNAs levels increase in the serum of gestational diabetic women during the first trimester of pregnancy.	2018	miR-183-5p	miR-183-5p	Neurosci Res	https://doi.org/10.1016/j.neures.2017.08.003	28803788	The aim of this study was to analyze whether the heterochronic character of development-related miRNAs can be observed in serum samples from pregnant women and to compare their levels in each trimester with samples collected from gestational diabetics, as hyperglycemia is known to increase neurogenesis	case-control study	24	24	>29	ADA	Not given	18-35	Serum	qRT-PCR	cel-miR-39	Mean	2.05128	0.03	2.03175	0.990476	2.09469	1.04518	t2
101	11	Lamadrid-Romero M	Central nervous system development-related microRNAs levels increase in the serum of gestational diabetic women during the first trimester of pregnancy.	2018	miR-183-5p	miR-183-5p	Neurosci Res	https://doi.org/10.1016/j.neures.2017.08.003	28803788	The aim of this study was to analyze whether the heterochronic character of development-related miRNAs can be observed in serum samples from pregnant women and to compare their levels in each trimester with samples collected from gestational diabetics, as hyperglycemia is known to increase neurogenesis	case-control study	24	24	>29	ADA	Not given	18-35	Serum	qRT-PCR	cel-miR-39	Mean	0.358974	0.0001	0.366013	1.01961	0.0945618	0.448769	t3
86	11	Lamadrid-Romero M	Central nervous system development-related microRNAs levels increase in the serum of gestational diabetic women during the first trimester of pregnancy.	2018	miR-191-5p	miR-191-5p	Neurosci Res	https://doi.org/10.1016/j.neures.2017.08.012	28803788	The aim of this study was to analyze whether the heterochronic character of development-related miRNAs can be observed in serum samples from pregnant women and to compare their levels in each trimester with samples collected from gestational diabetics, as hyperglycemia is known to increase neurogenesis	case-control study	12	13	>29	ADA	Not given	18-35	Serum	qRT-PCR	cel-miR-39	Mean	5.13889	NA	5.22968	1.01767	9.16464	0.87185	t1
98	11	Lamadrid-Romero M	Central nervous system development-related microRNAs levels increase in the serum of gestational diabetic women during the first trimester of pregnancy.	2018	miR-191-5p	miR-191-5p	Neurosci Res	https://doi.org/10.1016/j.neures.2017.08.012	28803788	The aim of this study was to analyze whether the heterochronic character of development-related miRNAs can be observed in serum samples from pregnant women and to compare their levels in each trimester with samples collected from gestational diabetics, as hyperglycemia is known to increase neurogenesis	case-control study	24	24	>29	ADA	Not given	18-35	Serum	qRT-PCR	cel-miR-39	Mean	0.615384	NA	0.609523	0.990476	0.982695	4.03753	t2
110	11	Lamadrid-Romero M	Central nervous system development-related microRNAs levels increase in the serum of gestational diabetic women during the first trimester of pregnancy.	2018	miR-191-5p	miR-191-5p	Neurosci Res	https://doi.org/10.1016/j.neures.2017.08.012	28803788	The aim of this study was to analyze whether the heterochronic character of development-related miRNAs can be observed in serum samples from pregnant women and to compare their levels in each trimester with samples collected from gestational diabetics, as hyperglycemia is known to increase neurogenesis	case-control study	16	20	>29	ADA	Not given	18-35	Serum	qRT-PCR	cel-miR-39	Mean	1.66667	NA	1.69935	1.01961	6.70223	1.78783	t3
78	11	Lamadrid-Romero M	Central nervous system development-related microRNAs levels increase in the serum of gestational diabetic women during the first trimester of pregnancy.	2018	miR-200b-3p	miR-200b-3p	Neurosci Res	https://doi.org/10.1016/j.neures.2017.08.004	28803788	The aim of this study was to analyze whether the heterochronic character of development-related miRNAs can be observed in serum samples from pregnant women and to compare their levels in each trimester with samples collected from gestational diabetics, as hyperglycemia is known to increase neurogenesis	case-control study	12	13	>29	ADA	Not given	18-35	Serum	qRT-PCR	cel-miR-39	Mean	3.25714	0.009	3.22261	0.989399	2.8957	0.509284	t1
90	11	Lamadrid-Romero M	Central nervous system development-related microRNAs levels increase in the serum of gestational diabetic women during the first trimester of pregnancy.	2018	miR-200b-3p	miR-200b-3p	Neurosci Res	https://doi.org/10.1016/j.neures.2017.08.004	28803788	The aim of this study was to analyze whether the heterochronic character of development-related miRNAs can be observed in serum samples from pregnant women and to compare their levels in each trimester with samples collected from gestational diabetics, as hyperglycemia is known to increase neurogenesis	case-control study	24	24	>29	ADA	Not given	18-35	Serum	qRT-PCR	cel-miR-39	Mean	3.25641	NA	3.2254	0.990476	6.05331	1.52099	t2
102	11	Lamadrid-Romero M	Central nervous system development-related microRNAs levels increase in the serum of gestational diabetic women during the first trimester of pregnancy.	2018	miR-200b-3p	miR-200b-3p	Neurosci Res	https://doi.org/10.1016/j.neures.2017.08.004	28803788	The aim of this study was to analyze whether the heterochronic character of development-related miRNAs can be observed in serum samples from pregnant women and to compare their levels in each trimester with samples collected from gestational diabetics, as hyperglycemia is known to increase neurogenesis	case-control study	16	20	>29	ADA	Not given	18-35	Serum	qRT-PCR	cel-miR-39	Mean	0.410257	0.0001	0.418301	1.01961	0.252984	0.411635	t3
81	11	Lamadrid-Romero M	Central nervous system development-related microRNAs levels increase in the serum of gestational diabetic women during the first trimester of pregnancy.	2018	miR-30b-5p	miR-30b-5p	Neurosci Res	https://doi.org/10.1016/j.neures.2017.08.007	28803788	The aim of this study was to analyze whether the heterochronic character of development-related miRNAs can be observed in serum samples from pregnant women and to compare their levels in each trimester with samples collected from gestational diabetics, as hyperglycemia is known to increase neurogenesis	case-control study	12	13	>29	ADA	Not given	18-35	Serum	qRT-PCR	cel-miR-39	Mean	1.54286	NA	1.5265	0.989399	1.52574	0.578651	t1
93	11	Lamadrid-Romero M	Central nervous system development-related microRNAs levels increase in the serum of gestational diabetic women during the first trimester of pregnancy.	2018	miR-30b-5p	miR-30b-5p	Neurosci Res	https://doi.org/10.1016/j.neures.2017.08.007	28803788	The aim of this study was to analyze whether the heterochronic character of development-related miRNAs can be observed in serum samples from pregnant women and to compare their levels in each trimester with samples collected from gestational diabetics, as hyperglycemia is known to increase neurogenesis	case-control study	24	24	>29	ADA	Not given	18-35	Serum	qRT-PCR	cel-miR-39	Mean	0.564103	NA	0.55873	0.990476	0.633246	2.1424	t2
105	11	Lamadrid-Romero M	Central nervous system development-related microRNAs levels increase in the serum of gestational diabetic women during the first trimester of pregnancy.	2018	miR-30b-5p	miR-30b-5p	Neurosci Res	https://doi.org/10.1016/j.neures.2017.08.007	28803788	The aim of this study was to analyze whether the heterochronic character of development-related miRNAs can be observed in serum samples from pregnant women and to compare their levels in each trimester with samples collected from gestational diabetics, as hyperglycemia is known to increase neurogenesis	case-control study	16	20	>29	ADA	Not given	18-35	Serum	qRT-PCR	cel-miR-39	Mean	0.692307	NA	0.705882	1.01961	0.745421	0.81602	t3
82	11	Lamadrid-Romero M	Central nervous system development-related microRNAs levels increase in the serum of gestational diabetic women during the first trimester of pregnancy.	2018	miR-30c-5p	miR-30c-5p	Neurosci Res	https://doi.org/10.1016/j.neures.2017.08.008	28803788	The aim of this study was to analyze whether the heterochronic character of development-related miRNAs can be observed in serum samples from pregnant women and to compare their levels in each trimester with samples collected from gestational diabetics, as hyperglycemia is known to increase neurogenesis	case-control study	12	13	>29	ADA	Not given	18-35	Serum	qRT-PCR	cel-miR-39	Mean	1.94286	NA	1.92226	0.989399	3.47359	0.842023	t1
94	11	Lamadrid-Romero M	Central nervous system development-related microRNAs levels increase in the serum of gestational diabetic women during the first trimester of pregnancy.	2018	miR-30c-5p	miR-30c-5p	Neurosci Res	https://doi.org/10.1016/j.neures.2017.08.008	28803788	The aim of this study was to analyze whether the heterochronic character of development-related miRNAs can be observed in serum samples from pregnant women and to compare their levels in each trimester with samples collected from gestational diabetics, as hyperglycemia is known to increase neurogenesis	case-control study	24	24	>29	ADA	Not given	18-35	Serum	qRT-PCR	cel-miR-39	Mean	1.51282	NA	1.49841	0.990476	24.6664	10.0731	t2
106	11	Lamadrid-Romero M	Central nervous system development-related microRNAs levels increase in the serum of gestational diabetic women during the first trimester of pregnancy.	2018	miR-30c-5p	miR-30c-5p	Neurosci Res	https://doi.org/10.1016/j.neures.2017.08.008	28803788	The aim of this study was to analyze whether the heterochronic character of development-related miRNAs can be observed in serum samples from pregnant women and to compare their levels in each trimester with samples collected from gestational diabetics, as hyperglycemia is known to increase neurogenesis	case-control study	16	20	>29	ADA	Not given	18-35	Serum	qRT-PCR	cel-miR-39	Mean	0.641025	NA	0.653594	1.01961	0.829122	4.14882	t3
79	11	Lamadrid-Romero M	Central nervous system development-related microRNAs levels increase in the serum of gestational diabetic women during the first trimester of pregnancy.	2018	miR-9-5p	miR-9-5p	Neurosci Res	https://doi.org/10.1016/j.neures.2017.08.005	28803788	The aim of this study was to analyze whether the heterochronic character of development-related miRNAs can be observed in serum samples from pregnant women and to compare their levels in each trimester with samples collected from gestational diabetics, as hyperglycemia is known to increase neurogenesis	case-control study	12	13	>29	ADA	Not given	18-35	Serum	qRT-PCR	cel-miR-39	Mean	1.28571	NA	1.27208	0.989399	2.41021	1.12335	t1
91	11	Lamadrid-Romero M	Central nervous system development-related microRNAs levels increase in the serum of gestational diabetic women during the first trimester of pregnancy.	2018	miR-9-5p	miR-9-5p	Neurosci Res	https://doi.org/10.1016/j.neures.2017.08.005	28803788	The aim of this study was to analyze whether the heterochronic character of development-related miRNAs can be observed in serum samples from pregnant women and to compare their levels in each trimester with samples collected from gestational diabetics, as hyperglycemia is known to increase neurogenesis	case-control study	24	24	>29	ADA	Not given	18-35	Serum	qRT-PCR	cel-miR-39	Mean	2.51282	NA	2.48889	0.990476	9.31396	8.78468	t2
103	11	Lamadrid-Romero M	Central nervous system development-related microRNAs levels increase in the serum of gestational diabetic women during the first trimester of pregnancy.	2018	miR-9-5p	miR-9-5p	Neurosci Res	https://doi.org/10.1016/j.neures.2017.08.005	28803788	The aim of this study was to analyze whether the heterochronic character of development-related miRNAs can be observed in serum samples from pregnant women and to compare their levels in each trimester with samples collected from gestational diabetics, as hyperglycemia is known to increase neurogenesis	case-control study	16	20	>29	ADA	Not given	18-35	Serum	qRT-PCR	cel-miR-39	Mean	1.48718	NA	1.51634	1.01961	4.03516	1.65139	t3
128	12	Tagoma A	supplementary data: MicroRNA profiling of second trimester maternal plasma shows upregulation of miR-195-5p in patients with gestational diabetes.	2018	let-7a-5p	let-7a-5p	Gene	https://doi.org/10.1016/j.gene.2018.06.004	29879500	This study aimed to determine the plasma miRNA expression profiles of the pregnant women with GDM and compare them to those of pregnant controls using the real-time PCR array method	case-control study	9	13	Any BMI	ADA	23-31	23-31	Plasma	qRT-pCR	cel-miR-39	Fold change	NA	0.37	NA	NA	NA	NA	Supplementary data also contains original data from the paper. This is not counted two times in order to avoid duplicates.
129	12	Tagoma A	supplementary data: MicroRNA profiling of second trimester maternal plasma shows upregulation of miR-195-5p in patients with gestational diabetes.	2018	let-7b-5p	let-7b-5p	Gene	https://doi.org/10.1016/j.gene.2018.06.004	29879500	This study aimed to determine the plasma miRNA expression profiles of the pregnant women with GDM and compare them to those of pregnant controls using the real-time PCR array method	case-control study	9	13	Any BMI	ADA	23-31	23-31	Plasma	qRT-pCR	cel-miR-39	Fold change	NA	0.12	NA	NA	NA	NA	Supplementary data also contains original data from the paper. This is not counted two times in order to avoid duplicates.
130	12	Tagoma A	supplementary data: MicroRNA profiling of second trimester maternal plasma shows upregulation of miR-195-5p in patients with gestational diabetes.	2018	let-7c-5p	let-7c-5p	Gene	https://doi.org/10.1016/j.gene.2018.06.004	29879500	This study aimed to determine the plasma miRNA expression profiles of the pregnant women with GDM and compare them to those of pregnant controls using the real-time PCR array method	case-control study	9	13	Any BMI	ADA	23-31	23-31	Plasma	qRT-pCR	cel-miR-39	Fold change	NA	0.42	NA	NA	NA	NA	Supplementary data also contains original data from the paper. This is not counted two times in order to avoid duplicates.
131	12	Tagoma A	supplementary data: MicroRNA profiling of second trimester maternal plasma shows upregulation of miR-195-5p in patients with gestational diabetes.	2018	let-7d-5p	let-7d-5p	Gene	https://doi.org/10.1016/j.gene.2018.06.004	29879500	This study aimed to determine the plasma miRNA expression profiles of the pregnant women with GDM and compare them to those of pregnant controls using the real-time PCR array method	case-control study	9	13	Any BMI	ADA	23-31	23-31	Plasma	qRT-pCR	cel-miR-39	Fold change	NA	0.21	NA	NA	NA	NA	Supplementary data also contains original data from the paper. This is not counted two times in order to avoid duplicates.
113	12	Tagoma A	MicroRNA profiling of second trimester maternal plasma shows upregulation of miR-195-5p in patients with gestational diabetes.	2018	let-7e-5p	let-7e-5p	Gene	https://doi.org/10.1016/j.gene.2018.06.004	29879500	This study aimed to determine the plasma miRNA expression profiles of the pregnant women with GDM and compare them to those of pregnant controls using the real-time PCR array method	case-control study	9	13	Any BMI	ADA	23-31	23-31	Plasma	qRT-pCR	cel-miR-39	Fold change	4.37	0.03	NA	NA	NA	NA	GDM women had significant higher BMI
132	12	Tagoma A	supplementary data: MicroRNA profiling of second trimester maternal plasma shows upregulation of miR-195-5p in patients with gestational diabetes.	2018	let-7e-5p	let-7e-5p	Gene	https://doi.org/10.1016/j.gene.2018.06.004	29879500	This study aimed to determine the plasma miRNA expression profiles of the pregnant women with GDM and compare them to those of pregnant controls using the real-time PCR array method	case-control study	9	13	Any BMI	ADA	23-31	23-31	Plasma	qRT-pCR	cel-miR-39	Fold change	NA	0.03	NA	NA	NA	NA	Supplementary data also contains original data from the paper. This is not counted two times in order to avoid duplicates.
133	12	Tagoma A	supplementary data: MicroRNA profiling of second trimester maternal plasma shows upregulation of miR-195-5p in patients with gestational diabetes.	2018	let-7f-5p	let-7f-5p	Gene	https://doi.org/10.1016/j.gene.2018.06.004	29879500	This study aimed to determine the plasma miRNA expression profiles of the pregnant women with GDM and compare them to those of pregnant controls using the real-time PCR array method	case-control study	9	13	Any BMI	ADA	23-31	23-31	Plasma	qRT-pCR	cel-miR-39	Fold change	NA	0.08	NA	NA	NA	NA	Supplementary data also contains original data from the paper. This is not counted two times in order to avoid duplicates.
114	12	Tagoma A	MicroRNA profiling of second trimester maternal plasma shows upregulation of miR-195-5p in patients with gestational diabetes.	2018	let-7g-5p	let-7g-5p	Gene	https://doi.org/10.1016/j.gene.2018.06.004	29879500	This study aimed to determine the plasma miRNA expression profiles of the pregnant women with GDM and compare them to those of pregnant controls using the real-time PCR array method	case-control study	9	13	Any BMI	ADA	23-31	23-31	Plasma	qRT-pCR	cel-miR-39	Fold change	4.39	0.01	NA	NA	NA	NA	GDM women had significant higher BMI
134	12	Tagoma A	supplementary data: MicroRNA profiling of second trimester maternal plasma shows upregulation of miR-195-5p in patients with gestational diabetes.	2018	let-7g-5p	let-7g-5p	Gene	https://doi.org/10.1016/j.gene.2018.06.004	29879500	This study aimed to determine the plasma miRNA expression profiles of the pregnant women with GDM and compare them to those of pregnant controls using the real-time PCR array method	case-control study	9	13	Any BMI	ADA	23-31	23-31	Plasma	qRT-pCR	cel-miR-39	Fold change	NA	0.01	NA	NA	NA	NA	Supplementary data also contains original data from the paper. This is not counted two times in order to avoid duplicates.
135	12	Tagoma A	supplementary data: MicroRNA profiling of second trimester maternal plasma shows upregulation of miR-195-5p in patients with gestational diabetes.	2018	let-7i-5p	let-7i-5p	Gene	https://doi.org/10.1016/j.gene.2018.06.004	29879500	This study aimed to determine the plasma miRNA expression profiles of the pregnant women with GDM and compare them to those of pregnant controls using the real-time PCR array method	case-control study	9	13	Any BMI	ADA	23-31	23-31	Plasma	qRT-pCR	cel-miR-39	Fold change	NA	0.09	NA	NA	NA	NA	Supplementary data also contains original data from the paper. This is not counted two times in order to avoid duplicates.
115	12	Tagoma A	MicroRNA profiling of second trimester maternal plasma shows upregulation of miR-195-5p in patients with gestational diabetes.	2018	miR-100-5p	miR-100-5p	Gene	https://doi.org/10.1016/j.gene.2018.06.004	29879500	This study aimed to determine the plasma miRNA expression profiles of the pregnant women with GDM and compare them to those of pregnant controls using the real-time PCR array method	case-control study	9	13	Any BMI	ADA	23-31	23-31	Plasma	qRT-pCR	cel-miR-39	Fold change	4.35	0.04	NA	NA	NA	NA	GDM women had significant higher BMI
116	12	Tagoma A	MicroRNA profiling of second trimester maternal plasma shows upregulation of miR-195-5p in patients with gestational diabetes.	2018	miR-101-3p	miR-101-3p	Gene	https://doi.org/10.1016/j.gene.2018.06.004	29879500	This study aimed to determine the plasma miRNA expression profiles of the pregnant women with GDM and compare them to those of pregnant controls using the real-time PCR array method	case-control study	9	13	Any BMI	ADA	23-31	23-31	Plasma	qRT-pCR	cel-miR-39	Fold change	7.65	0.03	NA	NA	NA	NA	GDM women had significant higher BMI
136	12	Tagoma A	supplementary data: MicroRNA profiling of second trimester maternal plasma shows upregulation of miR-195-5p in patients with gestational diabetes.	2018	miR-106b-5p	miR-106b-5p	Gene	https://doi.org/10.1016/j.gene.2018.06.004	29879500	This study aimed to determine the plasma miRNA expression profiles of the pregnant women with GDM and compare them to those of pregnant controls using the real-time PCR array method	case-control study	9	13	Any BMI	ADA	23-31	23-31	Plasma	qRT-pCR	cel-miR-39	Fold change	NA	0.2	NA	NA	NA	NA	Supplementary data also contains original data from the paper. This is not counted two times in order to avoid duplicates.
137	12	Tagoma A	supplementary data: MicroRNA profiling of second trimester maternal plasma shows upregulation of miR-195-5p in patients with gestational diabetes.	2018	miR-125b-5p	miR-125b-5p	Gene	https://doi.org/10.1016/j.gene.2018.06.004	29879500	This study aimed to determine the plasma miRNA expression profiles of the pregnant women with GDM and compare them to those of pregnant controls using the real-time PCR array method	case-control study	9	13	Any BMI	ADA	23-31	23-31	Plasma	qRT-pCR	cel-miR-39	Fold change	NA	0.14	NA	NA	NA	NA	Supplementary data also contains original data from the paper. This is not counted two times in order to avoid duplicates.
138	12	Tagoma A	supplementary data: MicroRNA profiling of second trimester maternal plasma shows upregulation of miR-195-5p in patients with gestational diabetes.	2018	miR-126-3p	miR-126-3p	Gene	https://doi.org/10.1016/j.gene.2018.06.004	29879500	This study aimed to determine the plasma miRNA expression profiles of the pregnant women with GDM and compare them to those of pregnant controls using the real-time PCR array method	case-control study	9	13	Any BMI	ADA	23-31	23-31	Plasma	qRT-pCR	cel-miR-39	Fold change	NA	0.35	NA	NA	NA	NA	Supplementary data also contains original data from the paper. This is not counted two times in order to avoid duplicates.
139	12	Tagoma A	supplementary data: MicroRNA profiling of second trimester maternal plasma shows upregulation of miR-195-5p in patients with gestational diabetes.	2018	miR-128-3p	miR-128-3p	Gene	https://doi.org/10.1016/j.gene.2018.06.004	29879500	This study aimed to determine the plasma miRNA expression profiles of the pregnant women with GDM and compare them to those of pregnant controls using the real-time PCR array method	case-control study	9	13	Any BMI	ADA	23-31	23-31	Plasma	qRT-pCR	cel-miR-39	Fold change	NA	0.28	NA	NA	NA	NA	Supplementary data also contains original data from the paper. This is not counted two times in order to avoid duplicates.
140	12	Tagoma A	supplementary data: MicroRNA profiling of second trimester maternal plasma shows upregulation of miR-195-5p in patients with gestational diabetes.	2018	miR-130b-3p	miR-130b-3p	Gene	https://doi.org/10.1016/j.gene.2018.06.004	29879500	This study aimed to determine the plasma miRNA expression profiles of the pregnant women with GDM and compare them to those of pregnant controls using the real-time PCR array method	case-control study	9	13	Any BMI	ADA	23-31	23-31	Plasma	qRT-pCR	cel-miR-39	Fold change	NA	0.19	NA	NA	NA	NA	Supplementary data also contains original data from the paper. This is not counted two times in order to avoid duplicates.
141	12	Tagoma A	supplementary data: MicroRNA profiling of second trimester maternal plasma shows upregulation of miR-195-5p in patients with gestational diabetes.	2018	miR-132-3p	miR-132-3p	Gene	https://doi.org/10.1016/j.gene.2018.06.004	29879500	This study aimed to determine the plasma miRNA expression profiles of the pregnant women with GDM and compare them to those of pregnant controls using the real-time PCR array method	case-control study	9	13	Any BMI	ADA	23-31	23-31	Plasma	qRT-pCR	cel-miR-39	Fold change	NA	0.13	NA	NA	NA	NA	Supplementary data also contains original data from the paper. This is not counted two times in order to avoid duplicates.
142	12	Tagoma A	supplementary data: MicroRNA profiling of second trimester maternal plasma shows upregulation of miR-195-5p in patients with gestational diabetes.	2018	miR-139-5p	miR-139-5p	Gene	https://doi.org/10.1016/j.gene.2018.06.004	29879500	This study aimed to determine the plasma miRNA expression profiles of the pregnant women with GDM and compare them to those of pregnant controls using the real-time PCR array method	case-control study	9	13	Any BMI	ADA	23-31	23-31	Plasma	qRT-pCR	cel-miR-39	Fold change	NA	0.24	NA	NA	NA	NA	Supplementary data also contains original data from the paper. This is not counted two times in order to avoid duplicates.
143	12	Tagoma A	supplementary data: MicroRNA profiling of second trimester maternal plasma shows upregulation of miR-195-5p in patients with gestational diabetes.	2018	miR-142-3p	miR-142-3p	Gene	https://doi.org/10.1016/j.gene.2018.06.004	29879500	This study aimed to determine the plasma miRNA expression profiles of the pregnant women with GDM and compare them to those of pregnant controls using the real-time PCR array method	case-control study	9	13	Any BMI	ADA	23-31	23-31	Plasma	qRT-pCR	cel-miR-39	Fold change	NA	0.17	NA	NA	NA	NA	Supplementary data also contains original data from the paper. This is not counted two times in order to avoid duplicates.
144	12	Tagoma A	supplementary data: MicroRNA profiling of second trimester maternal plasma shows upregulation of miR-195-5p in patients with gestational diabetes.	2018	miR-142-5p	miR-142-5p	Gene	https://doi.org/10.1016/j.gene.2018.06.004	29879500	This study aimed to determine the plasma miRNA expression profiles of the pregnant women with GDM and compare them to those of pregnant controls using the real-time PCR array method	case-control study	9	13	Any BMI	ADA	23-31	23-31	Plasma	qRT-pCR	cel-miR-39	Fold change	NA	0.11	NA	NA	NA	NA	Supplementary data also contains original data from the paper. This is not counted two times in order to avoid duplicates.
145	12	Tagoma A	supplementary data: MicroRNA profiling of second trimester maternal plasma shows upregulation of miR-195-5p in patients with gestational diabetes.	2018	miR-145-5p	miR-145-5p	Gene	https://doi.org/10.1016/j.gene.2018.06.004	29879500	This study aimed to determine the plasma miRNA expression profiles of the pregnant women with GDM and compare them to those of pregnant controls using the real-time PCR array method	case-control study	9	13	Any BMI	ADA	23-31	23-31	Plasma	qRT-pCR	cel-miR-39	Fold change	NA	0.08	NA	NA	NA	NA	Supplementary data also contains original data from the paper. This is not counted two times in order to avoid duplicates.
117	12	Tagoma A	MicroRNA profiling of second trimester maternal plasma shows upregulation of miR-195-5p in patients with gestational diabetes.	2018	miR-146a-5p	miR-146a-5p	Gene	https://doi.org/10.1016/j.gene.2018.06.004	29879500	This study aimed to determine the plasma miRNA expression profiles of the pregnant women with GDM and compare them to those of pregnant controls using the real-time PCR array method	case-control study	9	13	Any BMI	ADA	23-31	23-31	Plasma	qRT-pCR	cel-miR-39	Fold change	4.65	0.03	NA	NA	NA	NA	GDM women had significant higher BMI
146	12	Tagoma A	supplementary data: MicroRNA profiling of second trimester maternal plasma shows upregulation of miR-195-5p in patients with gestational diabetes.	2018	miR-146b-5p	miR-146b-5p	Gene	https://doi.org/10.1016/j.gene.2018.06.004	29879500	This study aimed to determine the plasma miRNA expression profiles of the pregnant women with GDM and compare them to those of pregnant controls using the real-time PCR array method	case-control study	9	13	Any BMI	ADA	23-31	23-31	Plasma	qRT-pCR	cel-miR-39	Fold change	NA	0.29	NA	NA	NA	NA	Supplementary data also contains original data from the paper. This is not counted two times in order to avoid duplicates.
147	12	Tagoma A	supplementary data: MicroRNA profiling of second trimester maternal plasma shows upregulation of miR-195-5p in patients with gestational diabetes.	2018	miR-147a	miR-147a-3p	Gene	https://doi.org/10.1016/j.gene.2018.06.004	29879500	This study aimed to determine the plasma miRNA expression profiles of the pregnant women with GDM and compare them to those of pregnant controls using the real-time PCR array method	case-control study	9	13	Any BMI	ADA	23-31	23-31	Plasma	qRT-pCR	cel-miR-39	Fold change	NA	0.13	NA	NA	NA	NA	Supplementary data also contains original data from the paper. This is not counted two times in order to avoid duplicates.
148	12	Tagoma A	supplementary data: MicroRNA profiling of second trimester maternal plasma shows upregulation of miR-195-5p in patients with gestational diabetes.	2018	miR-148a-3p	miR-148a-3p	Gene	https://doi.org/10.1016/j.gene.2018.06.004	29879500	This study aimed to determine the plasma miRNA expression profiles of the pregnant women with GDM and compare them to those of pregnant controls using the real-time PCR array method	case-control study	9	13	Any BMI	ADA	23-31	23-31	Plasma	qRT-pCR	cel-miR-39	Fold change	NA	0.13	NA	NA	NA	NA	Supplementary data also contains original data from the paper. This is not counted two times in order to avoid duplicates.
149	12	Tagoma A	supplementary data: MicroRNA profiling of second trimester maternal plasma shows upregulation of miR-195-5p in patients with gestational diabetes.	2018	miR-150-5p	miR-150-5p	Gene	https://doi.org/10.1016/j.gene.2018.06.004	29879500	This study aimed to determine the plasma miRNA expression profiles of the pregnant women with GDM and compare them to those of pregnant controls using the real-time PCR array method	case-control study	9	13	Any BMI	ADA	23-31	23-31	Plasma	qRT-pCR	cel-miR-39	Fold change	NA	0.48	NA	NA	NA	NA	Supplementary data also contains original data from the paper. This is not counted two times in order to avoid duplicates.
150	12	Tagoma A	supplementary data: MicroRNA profiling of second trimester maternal plasma shows upregulation of miR-195-5p in patients with gestational diabetes.	2018	miR-155-5p	miR-155-5p	Gene	https://doi.org/10.1016/j.gene.2018.06.004	29879500	This study aimed to determine the plasma miRNA expression profiles of the pregnant women with GDM and compare them to those of pregnant controls using the real-time PCR array method	case-control study	9	13	Any BMI	ADA	23-31	23-31	Plasma	qRT-pCR	cel-miR-39	Fold change	NA	0.4	NA	NA	NA	NA	Supplementary data also contains original data from the paper. This is not counted two times in order to avoid duplicates.
152	12	Tagoma A	supplementary data: MicroRNA profiling of second trimester maternal plasma shows upregulation of miR-195-5p in patients with gestational diabetes.	2018	miR-15a-3p	miR-15a-3p	Gene	https://doi.org/10.1016/j.gene.2018.06.004	29879500	This study aimed to determine the plasma miRNA expression profiles of the pregnant women with GDM and compare them to those of pregnant controls using the real-time PCR array method	case-control study	9	13	Any BMI	ADA	23-31	23-31	Plasma	qRT-pCR	cel-miR-39	Fold change	NA	0.13	NA	NA	NA	NA	Supplementary data also contains original data from the paper. This is not counted two times in order to avoid duplicates.
151	12	Tagoma A	supplementary data: MicroRNA profiling of second trimester maternal plasma shows upregulation of miR-195-5p in patients with gestational diabetes.	2018	miR-15a-5p	miR-15a-5p	Gene	https://doi.org/10.1016/j.gene.2018.06.004	29879500	This study aimed to determine the plasma miRNA expression profiles of the pregnant women with GDM and compare them to those of pregnant controls using the real-time PCR array method	case-control study	9	13	Any BMI	ADA	23-31	23-31	Plasma	qRT-pCR	cel-miR-39	Fold change	NA	0.11	NA	NA	NA	NA	Supplementary data also contains original data from the paper. This is not counted two times in order to avoid duplicates.
153	12	Tagoma A	supplementary data: MicroRNA profiling of second trimester maternal plasma shows upregulation of miR-195-5p in patients with gestational diabetes.	2018	miR-15b-5p	miR-15b-5p	Gene	https://doi.org/10.1016/j.gene.2018.06.004	29879500	This study aimed to determine the plasma miRNA expression profiles of the pregnant women with GDM and compare them to those of pregnant controls using the real-time PCR array method	case-control study	9	13	Any BMI	ADA	23-31	23-31	Plasma	qRT-pCR	cel-miR-39	Fold change	NA	0.1	NA	NA	NA	NA	Supplementary data also contains original data from the paper. This is not counted two times in order to avoid duplicates.
154	12	Tagoma A	supplementary data: MicroRNA profiling of second trimester maternal plasma shows upregulation of miR-195-5p in patients with gestational diabetes.	2018	miR-16-5p	miR-16-5p	Gene	https://doi.org/10.1016/j.gene.2018.06.004	29879500	This study aimed to determine the plasma miRNA expression profiles of the pregnant women with GDM and compare them to those of pregnant controls using the real-time PCR array method	case-control study	9	13	Any BMI	ADA	23-31	23-31	Plasma	qRT-pCR	cel-miR-39	Fold change	NA	0.1	NA	NA	NA	NA	Supplementary data also contains original data from the paper. This is not counted two times in order to avoid duplicates.
156	12	Tagoma A	supplementary data: MicroRNA profiling of second trimester maternal plasma shows upregulation of miR-195-5p in patients with gestational diabetes.	2018	miR-17-3p	miR-17-3p	Gene	https://doi.org/10.1016/j.gene.2018.06.004	29879500	This study aimed to determine the plasma miRNA expression profiles of the pregnant women with GDM and compare them to those of pregnant controls using the real-time PCR array method	case-control study	9	13	Any BMI	ADA	23-31	23-31	Plasma	qRT-pCR	cel-miR-39	Fold change	NA	0.13	NA	NA	NA	NA	Supplementary data also contains original data from the paper. This is not counted two times in order to avoid duplicates.
155	12	Tagoma A	supplementary data: MicroRNA profiling of second trimester maternal plasma shows upregulation of miR-195-5p in patients with gestational diabetes.	2018	miR-17-5p	miR-17-5p	Gene	https://doi.org/10.1016/j.gene.2018.06.004	29879500	This study aimed to determine the plasma miRNA expression profiles of the pregnant women with GDM and compare them to those of pregnant controls using the real-time PCR array method	case-control study	9	13	Any BMI	ADA	23-31	23-31	Plasma	qRT-pCR	cel-miR-39	Fold change	NA	0.17	NA	NA	NA	NA	Supplementary data also contains original data from the paper. This is not counted two times in order to avoid duplicates.
157	12	Tagoma A	supplementary data: MicroRNA profiling of second trimester maternal plasma shows upregulation of miR-195-5p in patients with gestational diabetes.	2018	miR-181a-5p	miR-181a-5p	Gene	https://doi.org/10.1016/j.gene.2018.06.004	29879500	This study aimed to determine the plasma miRNA expression profiles of the pregnant women with GDM and compare them to those of pregnant controls using the real-time PCR array method	case-control study	9	13	Any BMI	ADA	23-31	23-31	Plasma	qRT-pCR	cel-miR-39	Fold change	NA	0.09	NA	NA	NA	NA	Supplementary data also contains original data from the paper. This is not counted two times in order to avoid duplicates.
158	12	Tagoma A	supplementary data: MicroRNA profiling of second trimester maternal plasma shows upregulation of miR-195-5p in patients with gestational diabetes.	2018	miR-181b-5p	miR-181b-5p	Gene	https://doi.org/10.1016/j.gene.2018.06.004	29879500	This study aimed to determine the plasma miRNA expression profiles of the pregnant women with GDM and compare them to those of pregnant controls using the real-time PCR array method	case-control study	9	13	Any BMI	ADA	23-31	23-31	Plasma	qRT-pCR	cel-miR-39	Fold change	NA	0.08	NA	NA	NA	NA	Supplementary data also contains original data from the paper. This is not counted two times in order to avoid duplicates.
159	12	Tagoma A	supplementary data: MicroRNA profiling of second trimester maternal plasma shows upregulation of miR-195-5p in patients with gestational diabetes.	2018	miR-181c-5p	miR-181c-5p	Gene	https://doi.org/10.1016/j.gene.2018.06.004	29879500	This study aimed to determine the plasma miRNA expression profiles of the pregnant women with GDM and compare them to those of pregnant controls using the real-time PCR array method	case-control study	9	13	Any BMI	ADA	23-31	23-31	Plasma	qRT-pCR	cel-miR-39	Fold change	NA	0.19	NA	NA	NA	NA	Supplementary data also contains original data from the paper. This is not counted two times in order to avoid duplicates.
160	12	Tagoma A	supplementary data: MicroRNA profiling of second trimester maternal plasma shows upregulation of miR-195-5p in patients with gestational diabetes.	2018	miR-181d-5p	miR-181d-5p	Gene	https://doi.org/10.1016/j.gene.2018.06.004	29879500	This study aimed to determine the plasma miRNA expression profiles of the pregnant women with GDM and compare them to those of pregnant controls using the real-time PCR array method	case-control study	9	13	Any BMI	ADA	23-31	23-31	Plasma	qRT-pCR	cel-miR-39	Fold change	NA	0.4	NA	NA	NA	NA	Supplementary data also contains original data from the paper. This is not counted two times in order to avoid duplicates.
161	12	Tagoma A	supplementary data: MicroRNA profiling of second trimester maternal plasma shows upregulation of miR-195-5p in patients with gestational diabetes.	2018	miR-182-5p	miR-182-5p	Gene	https://doi.org/10.1016/j.gene.2018.06.004	29879500	This study aimed to determine the plasma miRNA expression profiles of the pregnant women with GDM and compare them to those of pregnant controls using the real-time PCR array method	case-control study	9	13	Any BMI	ADA	23-31	23-31	Plasma	qRT-pCR	cel-miR-39	Fold change	NA	0.39	NA	NA	NA	NA	Supplementary data also contains original data from the paper. This is not counted two times in order to avoid duplicates.
162	12	Tagoma A	supplementary data: MicroRNA profiling of second trimester maternal plasma shows upregulation of miR-195-5p in patients with gestational diabetes.	2018	miR-184	miR-184-3p	Gene	https://doi.org/10.1016/j.gene.2018.06.004	29879500	This study aimed to determine the plasma miRNA expression profiles of the pregnant women with GDM and compare them to those of pregnant controls using the real-time PCR array method	case-control study	9	13	Any BMI	ADA	23-31	23-31	Plasma	qRT-pCR	cel-miR-39	Fold change	NA	0.14	NA	NA	NA	NA	Supplementary data also contains original data from the paper. This is not counted two times in order to avoid duplicates.
118	12	Tagoma A	MicroRNA profiling of second trimester maternal plasma shows upregulation of miR-195-5p in patients with gestational diabetes.	2018	miR-18a-5p	miR-18a-5p	Gene	https://doi.org/10.1016/j.gene.2018.06.004	29879500	This study aimed to determine the plasma miRNA expression profiles of the pregnant women with GDM and compare them to those of pregnant controls using the real-time PCR array method	case-control study	9	13	Any BMI	ADA	23-31	23-31	Plasma	qRT-pCR	cel-miR-39	Fold change	5.28	0.05	NA	NA	NA	NA	GDM women had significant higher BMI
163	12	Tagoma A	supplementary data: MicroRNA profiling of second trimester maternal plasma shows upregulation of miR-195-5p in patients with gestational diabetes.	2018	miR-191-5p	miR-191-5p	Gene	https://doi.org/10.1016/j.gene.2018.06.004	29879500	This study aimed to determine the plasma miRNA expression profiles of the pregnant women with GDM and compare them to those of pregnant controls using the real-time PCR array method	case-control study	9	13	Any BMI	ADA	23-31	23-31	Plasma	qRT-pCR	cel-miR-39	Fold change	NA	0.12	NA	NA	NA	NA	Supplementary data also contains original data from the paper. This is not counted two times in order to avoid duplicates.
119	12	Tagoma A	MicroRNA profiling of second trimester maternal plasma shows upregulation of miR-195-5p in patients with gestational diabetes.	2018	miR-195-5p	miR-195-5p	Gene	https://doi.org/10.1016/j.gene.2018.06.004	29879500	This study aimed to determine the plasma miRNA expression profiles of the pregnant women with GDM and compare them to those of pregnant controls using the real-time PCR array method	case-control study	9	13	Any BMI	ADA	23-31	23-31	Plasma	qRT-pCR	cel-miR-39	Fold change	12.97	0.03	NA	NA	NA	NA	GDM women had significant higher BMI
164	12	Tagoma A	supplementary data: MicroRNA profiling of second trimester maternal plasma shows upregulation of miR-195-5p in patients with gestational diabetes.	2018	miR-199a-5p	miR-199a-5p	Gene	https://doi.org/10.1016/j.gene.2018.06.004	29879500	This study aimed to determine the plasma miRNA expression profiles of the pregnant women with GDM and compare them to those of pregnant controls using the real-time PCR array method	case-control study	9	13	Any BMI	ADA	23-31	23-31	Plasma	qRT-pCR	cel-miR-39	Fold change	NA	0.07	NA	NA	NA	NA	Supplementary data also contains original data from the paper. This is not counted two times in order to avoid duplicates.
165	12	Tagoma A	supplementary data: MicroRNA profiling of second trimester maternal plasma shows upregulation of miR-195-5p in patients with gestational diabetes.	2018	miR-19a-3p	miR-19a-3p	Gene	https://doi.org/10.1016/j.gene.2018.06.004	29879500	This study aimed to determine the plasma miRNA expression profiles of the pregnant women with GDM and compare them to those of pregnant controls using the real-time PCR array method	case-control study	9	13	Any BMI	ADA	23-31	23-31	Plasma	qRT-pCR	cel-miR-39	Fold change	NA	0.07	NA	NA	NA	NA	Supplementary data also contains original data from the paper. This is not counted two times in order to avoid duplicates.
166	12	Tagoma A	supplementary data: MicroRNA profiling of second trimester maternal plasma shows upregulation of miR-195-5p in patients with gestational diabetes.	2018	miR-19b-3p	miR-19b-3p	Gene	https://doi.org/10.1016/j.gene.2018.06.004	29879500	This study aimed to determine the plasma miRNA expression profiles of the pregnant women with GDM and compare them to those of pregnant controls using the real-time PCR array method	case-control study	9	13	Any BMI	ADA	23-31	23-31	Plasma	qRT-pCR	cel-miR-39	Fold change	NA	0.11	NA	NA	NA	NA	Supplementary data also contains original data from the paper. This is not counted two times in order to avoid duplicates.
167	12	Tagoma A	supplementary data: MicroRNA profiling of second trimester maternal plasma shows upregulation of miR-195-5p in patients with gestational diabetes.	2018	miR-204-5p	miR-204-5p	Gene	https://doi.org/10.1016/j.gene.2018.06.004	29879500	This study aimed to determine the plasma miRNA expression profiles of the pregnant women with GDM and compare them to those of pregnant controls using the real-time PCR array method	case-control study	9	13	Any BMI	ADA	23-31	23-31	Plasma	qRT-pCR	cel-miR-39	Fold change	NA	0.13	NA	NA	NA	NA	Supplementary data also contains original data from the paper. This is not counted two times in order to avoid duplicates.
168	12	Tagoma A	supplementary data: MicroRNA profiling of second trimester maternal plasma shows upregulation of miR-195-5p in patients with gestational diabetes.	2018	miR-20a-5p	miR-20a-5p	Gene	https://doi.org/10.1016/j.gene.2018.06.004	29879500	This study aimed to determine the plasma miRNA expression profiles of the pregnant women with GDM and compare them to those of pregnant controls using the real-time PCR array method	case-control study	9	13	Any BMI	ADA	23-31	23-31	Plasma	qRT-pCR	cel-miR-39	Fold change	NA	0.1	NA	NA	NA	NA	Supplementary data also contains original data from the paper. This is not counted two times in order to avoid duplicates.
169	12	Tagoma A	supplementary data: MicroRNA profiling of second trimester maternal plasma shows upregulation of miR-195-5p in patients with gestational diabetes.	2018	miR-20b-5p	miR-20b-5p	Gene	https://doi.org/10.1016/j.gene.2018.06.004	29879500	This study aimed to determine the plasma miRNA expression profiles of the pregnant women with GDM and compare them to those of pregnant controls using the real-time PCR array method	case-control study	9	13	Any BMI	ADA	23-31	23-31	Plasma	qRT-pCR	cel-miR-39	Fold change	NA	0.36	NA	NA	NA	NA	Supplementary data also contains original data from the paper. This is not counted two times in order to avoid duplicates.
171	12	Tagoma A	supplementary data: MicroRNA profiling of second trimester maternal plasma shows upregulation of miR-195-5p in patients with gestational diabetes.	2018	miR-210-3p	miR-210-3p	Gene	https://doi.org/10.1016/j.gene.2018.06.004	29879500	This study aimed to determine the plasma miRNA expression profiles of the pregnant women with GDM and compare them to those of pregnant controls using the real-time PCR array method	case-control study	9	13	Any BMI	ADA	23-31	23-31	Plasma	qRT-pCR	cel-miR-39	Fold change	NA	0.4	NA	NA	NA	NA	Supplementary data also contains original data from the paper. This is not counted two times in order to avoid duplicates.
172	12	Tagoma A	supplementary data: MicroRNA profiling of second trimester maternal plasma shows upregulation of miR-195-5p in patients with gestational diabetes.	2018	miR-214-3p	miR-214-3p	Gene	https://doi.org/10.1016/j.gene.2018.06.004	29879500	This study aimed to determine the plasma miRNA expression profiles of the pregnant women with GDM and compare them to those of pregnant controls using the real-time PCR array method	case-control study	9	13	Any BMI	ADA	23-31	23-31	Plasma	qRT-pCR	cel-miR-39	Fold change	NA	0.4	NA	NA	NA	NA	Supplementary data also contains original data from the paper. This is not counted two times in order to avoid duplicates.
170	12	Tagoma A	supplementary data: MicroRNA profiling of second trimester maternal plasma shows upregulation of miR-195-5p in patients with gestational diabetes.	2018	miR-21-5p	miR-21-5p	Gene	https://doi.org/10.1016/j.gene.2018.06.004	29879500	This study aimed to determine the plasma miRNA expression profiles of the pregnant women with GDM and compare them to those of pregnant controls using the real-time PCR array method	case-control study	9	13	Any BMI	ADA	23-31	23-31	Plasma	qRT-pCR	cel-miR-39	Fold change	NA	0.06	NA	NA	NA	NA	Supplementary data also contains original data from the paper. This is not counted two times in order to avoid duplicates.
173	12	Tagoma A	supplementary data: MicroRNA profiling of second trimester maternal plasma shows upregulation of miR-195-5p in patients with gestational diabetes.	2018	miR-221-3p	miR-221-3p	Gene	https://doi.org/10.1016/j.gene.2018.06.004	29879500	This study aimed to determine the plasma miRNA expression profiles of the pregnant women with GDM and compare them to those of pregnant controls using the real-time PCR array method	case-control study	9	13	Any BMI	ADA	23-31	23-31	Plasma	qRT-pCR	cel-miR-39	Fold change	NA	0.07	NA	NA	NA	NA	Supplementary data also contains original data from the paper. This is not counted two times in order to avoid duplicates.
120	12	Tagoma A	MicroRNA profiling of second trimester maternal plasma shows upregulation of miR-195-5p in patients with gestational diabetes.	2018	miR-222-3p	miR-222-3p	Gene	https://doi.org/10.1016/j.gene.2018.06.004	29879500	This study aimed to determine the plasma miRNA expression profiles of the pregnant women with GDM and compare them to those of pregnant controls using the real-time PCR array method	case-control study	9	13	Any BMI	ADA	23-31	23-31	Plasma	qRT-pCR	cel-miR-39	Fold change	6.38	0.03	NA	NA	NA	NA	GDM women had significant higher BMI
174	12	Tagoma A	supplementary data: MicroRNA profiling of second trimester maternal plasma shows upregulation of miR-195-5p in patients with gestational diabetes.	2018	miR-223-3p	miR-223-3p	Gene	https://doi.org/10.1016/j.gene.2018.06.004	29879500	This study aimed to determine the plasma miRNA expression profiles of the pregnant women with GDM and compare them to those of pregnant controls using the real-time PCR array method	case-control study	9	13	Any BMI	ADA	23-31	23-31	Plasma	qRT-pCR	cel-miR-39	Fold change	NA	0.24	NA	NA	NA	NA	Supplementary data also contains original data from the paper. This is not counted two times in order to avoid duplicates.
175	12	Tagoma A	supplementary data: MicroRNA profiling of second trimester maternal plasma shows upregulation of miR-195-5p in patients with gestational diabetes.	2018	miR-23a-3p	miR-23a-3p	Gene	https://doi.org/10.1016/j.gene.2018.06.004	29879500	This study aimed to determine the plasma miRNA expression profiles of the pregnant women with GDM and compare them to those of pregnant controls using the real-time PCR array method	case-control study	9	13	Any BMI	ADA	23-31	23-31	Plasma	qRT-pCR	cel-miR-39	Fold change	NA	0.05	NA	NA	NA	NA	Supplementary data also contains original data from the paper. This is not counted two times in order to avoid duplicates.
121	12	Tagoma A	MicroRNA profiling of second trimester maternal plasma shows upregulation of miR-195-5p in patients with gestational diabetes.	2018	miR-23b-3p	miR-23b-3p	Gene	https://doi.org/10.1016/j.gene.2018.06.004	29879500	This study aimed to determine the plasma miRNA expression profiles of the pregnant women with GDM and compare them to those of pregnant controls using the real-time PCR array method	case-control study	9	13	Any BMI	ADA	23-31	23-31	Plasma	qRT-pCR	cel-miR-39	Fold change	4.98	0.02	NA	NA	NA	NA	GDM women had significant higher BMI
176	12	Tagoma A	supplementary data: MicroRNA profiling of second trimester maternal plasma shows upregulation of miR-195-5p in patients with gestational diabetes.	2018	miR-24-3p	miR-24-3p	Gene	https://doi.org/10.1016/j.gene.2018.06.004	29879500	This study aimed to determine the plasma miRNA expression profiles of the pregnant women with GDM and compare them to those of pregnant controls using the real-time PCR array method	case-control study	9	13	Any BMI	ADA	23-31	23-31	Plasma	qRT-pCR	cel-miR-39	Fold change	NA	0.07	NA	NA	NA	NA	Supplementary data also contains original data from the paper. This is not counted two times in order to avoid duplicates.
177	12	Tagoma A	supplementary data: MicroRNA profiling of second trimester maternal plasma shows upregulation of miR-195-5p in patients with gestational diabetes.	2018	miR-25-3p	miR-25-3p	Gene	https://doi.org/10.1016/j.gene.2018.06.004	29879500	This study aimed to determine the plasma miRNA expression profiles of the pregnant women with GDM and compare them to those of pregnant controls using the real-time PCR array method	case-control study	9	13	Any BMI	ADA	23-31	23-31	Plasma	qRT-pCR	cel-miR-39	Fold change	NA	0.15	NA	NA	NA	NA	Supplementary data also contains original data from the paper. This is not counted two times in order to avoid duplicates.
178	12	Tagoma A	supplementary data: MicroRNA profiling of second trimester maternal plasma shows upregulation of miR-195-5p in patients with gestational diabetes.	2018	miR-26a-5p	miR-26a-5p	Gene	https://doi.org/10.1016/j.gene.2018.06.004	29879500	This study aimed to determine the plasma miRNA expression profiles of the pregnant women with GDM and compare them to those of pregnant controls using the real-time PCR array method	case-control study	9	13	Any BMI	ADA	23-31	23-31	Plasma	qRT-pCR	cel-miR-39	Fold change	NA	0.06	NA	NA	NA	NA	Supplementary data also contains original data from the paper. This is not counted two times in order to avoid duplicates.
179	12	Tagoma A	supplementary data: MicroRNA profiling of second trimester maternal plasma shows upregulation of miR-195-5p in patients with gestational diabetes.	2018	miR-26b-5p	miR-26b-5p	Gene	https://doi.org/10.1016/j.gene.2018.06.004	29879500	This study aimed to determine the plasma miRNA expression profiles of the pregnant women with GDM and compare them to those of pregnant controls using the real-time PCR array method	case-control study	9	13	Any BMI	ADA	23-31	23-31	Plasma	qRT-pCR	cel-miR-39	Fold change	NA	0.11	NA	NA	NA	NA	Supplementary data also contains original data from the paper. This is not counted two times in order to avoid duplicates.
180	12	Tagoma A	supplementary data: MicroRNA profiling of second trimester maternal plasma shows upregulation of miR-195-5p in patients with gestational diabetes.	2018	miR-27a-3p	miR-27a-3p	Gene	https://doi.org/10.1016/j.gene.2018.06.004	29879500	This study aimed to determine the plasma miRNA expression profiles of the pregnant women with GDM and compare them to those of pregnant controls using the real-time PCR array method	case-control study	9	13	Any BMI	ADA	23-31	23-31	Plasma	qRT-pCR	cel-miR-39	Fold change	NA	0.27	NA	NA	NA	NA	Supplementary data also contains original data from the paper. This is not counted two times in order to avoid duplicates.
181	12	Tagoma A	supplementary data: MicroRNA profiling of second trimester maternal plasma shows upregulation of miR-195-5p in patients with gestational diabetes.	2018	miR-27b-3p	miR-27b-3p	Gene	https://doi.org/10.1016/j.gene.2018.06.004	29879500	This study aimed to determine the plasma miRNA expression profiles of the pregnant women with GDM and compare them to those of pregnant controls using the real-time PCR array method	case-control study	9	13	Any BMI	ADA	23-31	23-31	Plasma	qRT-pCR	cel-miR-39	Fold change	NA	0.25	NA	NA	NA	NA	Supplementary data also contains original data from the paper. This is not counted two times in order to avoid duplicates.
182	12	Tagoma A	supplementary data: MicroRNA profiling of second trimester maternal plasma shows upregulation of miR-195-5p in patients with gestational diabetes.	2018	miR-28-5p	miR-28-5p	Gene	https://doi.org/10.1016/j.gene.2018.06.004	29879500	This study aimed to determine the plasma miRNA expression profiles of the pregnant women with GDM and compare them to those of pregnant controls using the real-time PCR array method	case-control study	9	13	Any BMI	ADA	23-31	23-31	Plasma	qRT-pCR	cel-miR-39	Fold change	NA	0.13	NA	NA	NA	NA	Supplementary data also contains original data from the paper. This is not counted two times in order to avoid duplicates.
183	12	Tagoma A	supplementary data: MicroRNA profiling of second trimester maternal plasma shows upregulation of miR-195-5p in patients with gestational diabetes.	2018	miR-29a-3p	miR-29a-3p	Gene	https://doi.org/10.1016/j.gene.2018.06.004	29879500	This study aimed to determine the plasma miRNA expression profiles of the pregnant women with GDM and compare them to those of pregnant controls using the real-time PCR array method	case-control study	9	13	Any BMI	ADA	23-31	23-31	Plasma	qRT-pCR	cel-miR-39	Fold change	NA	0.08	NA	NA	NA	NA	Supplementary data also contains original data from the paper. This is not counted two times in order to avoid duplicates.
184	12	Tagoma A	supplementary data: MicroRNA profiling of second trimester maternal plasma shows upregulation of miR-195-5p in patients with gestational diabetes.	2018	miR-29b-3p	miR-29b-3p	Gene	https://doi.org/10.1016/j.gene.2018.06.004	29879500	This study aimed to determine the plasma miRNA expression profiles of the pregnant women with GDM and compare them to those of pregnant controls using the real-time PCR array method	case-control study	9	13	Any BMI	ADA	23-31	23-31	Plasma	qRT-pCR	cel-miR-39	Fold change	NA	0.07	NA	NA	NA	NA	Supplementary data also contains original data from the paper. This is not counted two times in order to avoid duplicates.
185	12	Tagoma A	supplementary data: MicroRNA profiling of second trimester maternal plasma shows upregulation of miR-195-5p in patients with gestational diabetes.	2018	miR-29c-3p	miR-29c-3p	Gene	https://doi.org/10.1016/j.gene.2018.06.004	29879500	This study aimed to determine the plasma miRNA expression profiles of the pregnant women with GDM and compare them to those of pregnant controls using the real-time PCR array method	case-control study	9	13	Any BMI	ADA	23-31	23-31	Plasma	qRT-pCR	cel-miR-39	Fold change	NA	0.07	NA	NA	NA	NA	Supplementary data also contains original data from the paper. This is not counted two times in order to avoid duplicates.
186	12	Tagoma A	supplementary data: MicroRNA profiling of second trimester maternal plasma shows upregulation of miR-195-5p in patients with gestational diabetes.	2018	miR-30a-5p	miR-30a-5p	Gene	https://doi.org/10.1016/j.gene.2018.06.004	29879500	This study aimed to determine the plasma miRNA expression profiles of the pregnant women with GDM and compare them to those of pregnant controls using the real-time PCR array method	case-control study	9	13	Any BMI	ADA	23-31	23-31	Plasma	qRT-pCR	cel-miR-39	Fold change	NA	0.09	NA	NA	NA	NA	Supplementary data also contains original data from the paper. This is not counted two times in order to avoid duplicates.
122	12	Tagoma A	MicroRNA profiling of second trimester maternal plasma shows upregulation of miR-195-5p in patients with gestational diabetes.	2018	miR-30b-5p	miR-30b-5p	Gene	https://doi.org/10.1016/j.gene.2018.06.004	29879500	This study aimed to determine the plasma miRNA expression profiles of the pregnant women with GDM and compare them to those of pregnant controls using the real-time PCR array method	case-control study	9	13	Any BMI	ADA	23-31	23-31	Plasma	qRT-pCR	cel-miR-39	Fold change	4.19	0.04	NA	NA	NA	NA	GDM women had significant higher BMI
123	12	Tagoma A	MicroRNA profiling of second trimester maternal plasma shows upregulation of miR-195-5p in patients with gestational diabetes.	2018	miR-30c-5p	miR-30c-5p	Gene	https://doi.org/10.1016/j.gene.2018.06.004	29879500	This study aimed to determine the plasma miRNA expression profiles of the pregnant women with GDM and compare them to those of pregnant controls using the real-time PCR array method	case-control study	9	13	Any BMI	ADA	23-31	23-31	Plasma	qRT-pCR	cel-miR-39	Fold change	6.03	0.02	NA	NA	NA	NA	GDM women had significant higher BMI
124	12	Tagoma A	MicroRNA profiling of second trimester maternal plasma shows upregulation of miR-195-5p in patients with gestational diabetes.	2018	miR-30d-5p	miR-30d-5p	Gene	https://doi.org/10.1016/j.gene.2018.06.004	29879500	This study aimed to determine the plasma miRNA expression profiles of the pregnant women with GDM and compare them to those of pregnant controls using the real-time PCR array method	case-control study	9	13	Any BMI	ADA	23-31	23-31	Plasma	qRT-pCR	cel-miR-39	Fold change	9.44	0.03	NA	NA	NA	NA	GDM women had significant higher BMI
187	12	Tagoma A	supplementary data: MicroRNA profiling of second trimester maternal plasma shows upregulation of miR-195-5p in patients with gestational diabetes.	2018	miR-30e-5p	miR-30e-5p	Gene	https://doi.org/10.1016/j.gene.2018.06.004	29879500	This study aimed to determine the plasma miRNA expression profiles of the pregnant women with GDM and compare them to those of pregnant controls using the real-time PCR array method	case-control study	9	13	Any BMI	ADA	23-31	23-31	Plasma	qRT-pCR	cel-miR-39	Fold change	NA	0.14	NA	NA	NA	NA	Supplementary data also contains original data from the paper. This is not counted two times in order to avoid duplicates.
188	12	Tagoma A	supplementary data: MicroRNA profiling of second trimester maternal plasma shows upregulation of miR-195-5p in patients with gestational diabetes.	2018	miR-31-5p	miR-31-5p	Gene	https://doi.org/10.1016/j.gene.2018.06.004	29879500	This study aimed to determine the plasma miRNA expression profiles of the pregnant women with GDM and compare them to those of pregnant controls using the real-time PCR array method	case-control study	9	13	Any BMI	ADA	23-31	23-31	Plasma	qRT-pCR	cel-miR-39	Fold change	NA	0.13	NA	NA	NA	NA	Supplementary data also contains original data from the paper. This is not counted two times in order to avoid duplicates.
189	12	Tagoma A	supplementary data: MicroRNA profiling of second trimester maternal plasma shows upregulation of miR-195-5p in patients with gestational diabetes.	2018	miR-326	miR-326-3p	Gene	https://doi.org/10.1016/j.gene.2018.06.004	29879500	This study aimed to determine the plasma miRNA expression profiles of the pregnant women with GDM and compare them to those of pregnant controls using the real-time PCR array method	case-control study	9	13	Any BMI	ADA	23-31	23-31	Plasma	qRT-pCR	cel-miR-39	Fold change	NA	0.09	NA	NA	NA	NA	Supplementary data also contains original data from the paper. This is not counted two times in order to avoid duplicates.
190	12	Tagoma A	supplementary data: MicroRNA profiling of second trimester maternal plasma shows upregulation of miR-195-5p in patients with gestational diabetes.	2018	miR-331-3p	miR-331-3p	Gene	https://doi.org/10.1016/j.gene.2018.06.004	29879500	This study aimed to determine the plasma miRNA expression profiles of the pregnant women with GDM and compare them to those of pregnant controls using the real-time PCR array method	case-control study	9	13	Any BMI	ADA	23-31	23-31	Plasma	qRT-pCR	cel-miR-39	Fold change	NA	0.13	NA	NA	NA	NA	Supplementary data also contains original data from the paper. This is not counted two times in order to avoid duplicates.
191	12	Tagoma A	supplementary data: MicroRNA profiling of second trimester maternal plasma shows upregulation of miR-195-5p in patients with gestational diabetes.	2018	miR-335-5p	miR-335-5p	Gene	https://doi.org/10.1016/j.gene.2018.06.004	29879500	This study aimed to determine the plasma miRNA expression profiles of the pregnant women with GDM and compare them to those of pregnant controls using the real-time PCR array method	case-control study	9	13	Any BMI	ADA	23-31	23-31	Plasma	qRT-pCR	cel-miR-39	Fold change	NA	0.08	NA	NA	NA	NA	Supplementary data also contains original data from the paper. This is not counted two times in order to avoid duplicates.
125	12	Tagoma A	MicroRNA profiling of second trimester maternal plasma shows upregulation of miR-195-5p in patients with gestational diabetes.	2018	miR-342-3p	miR-342-3p	Gene	https://doi.org/10.1016/j.gene.2018.06.004	29879500	This study aimed to determine the plasma miRNA expression profiles of the pregnant women with GDM and compare them to those of pregnant controls using the real-time PCR array method	case-control study	9	13	Any BMI	ADA	23-31	23-31	Plasma	qRT-pCR	cel-miR-39	Fold change	6.61	0.04	NA	NA	NA	NA	GDM women had significant higher BMI
192	12	Tagoma A	supplementary data: MicroRNA profiling of second trimester maternal plasma shows upregulation of miR-195-5p in patients with gestational diabetes.	2018	miR-346	miR-346-5p	Gene	https://doi.org/10.1016/j.gene.2018.06.004	29879500	This study aimed to determine the plasma miRNA expression profiles of the pregnant women with GDM and compare them to those of pregnant controls using the real-time PCR array method	case-control study	9	13	Any BMI	ADA	23-31	23-31	Plasma	qRT-pCR	cel-miR-39	Fold change	NA	0.06	NA	NA	NA	NA	Supplementary data also contains original data from the paper. This is not counted two times in order to avoid duplicates.
193	12	Tagoma A	supplementary data: MicroRNA profiling of second trimester maternal plasma shows upregulation of miR-195-5p in patients with gestational diabetes.	2018	miR-34a-5p	miR-34a-5p	Gene	https://doi.org/10.1016/j.gene.2018.06.004	29879500	This study aimed to determine the plasma miRNA expression profiles of the pregnant women with GDM and compare them to those of pregnant controls using the real-time PCR array method	case-control study	9	13	Any BMI	ADA	23-31	23-31	Plasma	qRT-pCR	cel-miR-39	Fold change	NA	0.13	NA	NA	NA	NA	Supplementary data also contains original data from the paper. This is not counted two times in order to avoid duplicates.
194	12	Tagoma A	supplementary data: MicroRNA profiling of second trimester maternal plasma shows upregulation of miR-195-5p in patients with gestational diabetes.	2018	miR-365b-3p	miR-365b-3p	Gene	https://doi.org/10.1016/j.gene.2018.06.004	29879500	This study aimed to determine the plasma miRNA expression profiles of the pregnant women with GDM and compare them to those of pregnant controls using the real-time PCR array method	case-control study	9	13	Any BMI	ADA	23-31	23-31	Plasma	qRT-pCR	cel-miR-39	Fold change	NA	0.09	NA	NA	NA	NA	Supplementary data also contains original data from the paper. This is not counted two times in order to avoid duplicates.
199	12	Tagoma A	supplementary data: MicroRNA profiling of second trimester maternal plasma shows upregulation of miR-195-5p in patients with gestational diabetes.	2018	miR-39-3p	miR-39-3p	Gene	https://doi.org/10.1016/j.gene.2018.06.004	29879500	This study aimed to determine the plasma miRNA expression profiles of the pregnant women with GDM and compare them to those of pregnant controls using the real-time PCR array method	case-control study	9	13	Any BMI	ADA	23-31	23-31	Plasma	qRT-pCR	cel-miR-39	Fold change	NA	0.49	NA	NA	NA	NA	Supplementary data also contains original data from the paper. This is not counted two times in order to avoid duplicates.
126	12	Tagoma A	MicroRNA profiling of second trimester maternal plasma shows upregulation of miR-195-5p in patients with gestational diabetes.	2018	miR-423-5p	miR-423-5p	Gene	https://doi.org/10.1016/j.gene.2018.06.004	29879500	This study aimed to determine the plasma miRNA expression profiles of the pregnant women with GDM and compare them to those of pregnant controls using the real-time PCR array method	case-control study	9	13	Any BMI	ADA	23-31	23-31	Plasma	qRT-pCR	cel-miR-39	Fold change	4.88	0.02	NA	NA	NA	NA	GDM women had significant higher BMI
195	12	Tagoma A	supplementary data: MicroRNA profiling of second trimester maternal plasma shows upregulation of miR-195-5p in patients with gestational diabetes.	2018	miR-574-3p	miR-574-3p	Gene	https://doi.org/10.1016/j.gene.2018.06.004	29879500	This study aimed to determine the plasma miRNA expression profiles of the pregnant women with GDM and compare them to those of pregnant controls using the real-time PCR array method	case-control study	9	13	Any BMI	ADA	23-31	23-31	Plasma	qRT-pCR	cel-miR-39	Fold change	NA	0.006	NA	NA	NA	NA	Supplementary data also contains original data from the paper. This is not counted two times in order to avoid duplicates.
127	12	Tagoma A	MicroRNA profiling of second trimester maternal plasma shows upregulation of miR-195-5p in patients with gestational diabetes.	2018	miR-92a-3p	miR-92a-3p	Gene	https://doi.org/10.1016/j.gene.2018.06.004	29879500	This study aimed to determine the plasma miRNA expression profiles of the pregnant women with GDM and compare them to those of pregnant controls using the real-time PCR array method	case-control study	9	13	Any BMI	ADA	23-31	23-31	Plasma	qRT-pCR	cel-miR-39	Fold change	9.32	0.05	NA	NA	NA	NA	GDM women had significant higher BMI
196	12	Tagoma A	supplementary data: MicroRNA profiling of second trimester maternal plasma shows upregulation of miR-195-5p in patients with gestational diabetes.	2018	miR-93-5p	miR-93-5p	Gene	https://doi.org/10.1016/j.gene.2018.06.004	29879500	This study aimed to determine the plasma miRNA expression profiles of the pregnant women with GDM and compare them to those of pregnant controls using the real-time PCR array method	case-control study	9	13	Any BMI	ADA	23-31	23-31	Plasma	qRT-pCR	cel-miR-39	Fold change	NA	0.2	NA	NA	NA	NA	Supplementary data also contains original data from the paper. This is not counted two times in order to avoid duplicates.
197	12	Tagoma A	supplementary data: MicroRNA profiling of second trimester maternal plasma shows upregulation of miR-195-5p in patients with gestational diabetes.	2018	miR-98-5p	miR-98-5p	Gene	https://doi.org/10.1016/j.gene.2018.06.004	29879500	This study aimed to determine the plasma miRNA expression profiles of the pregnant women with GDM and compare them to those of pregnant controls using the real-time PCR array method	case-control study	9	13	Any BMI	ADA	23-31	23-31	Plasma	qRT-pCR	cel-miR-39	Fold change	NA	0.07	NA	NA	NA	NA	Supplementary data also contains original data from the paper. This is not counted two times in order to avoid duplicates.
198	12	Tagoma A	supplementary data: MicroRNA profiling of second trimester maternal plasma shows upregulation of miR-195-5p in patients with gestational diabetes.	2018	miR-99a-5p	miR-99a-5p	Gene	https://doi.org/10.1016/j.gene.2018.06.004	29879500	This study aimed to determine the plasma miRNA expression profiles of the pregnant women with GDM and compare them to those of pregnant controls using the real-time PCR array method	case-control study	9	13	Any BMI	ADA	23-31	23-31	Plasma	qRT-pCR	cel-miR-39	Fold change	NA	0.13	NA	NA	NA	NA	Supplementary data also contains original data from the paper. This is not counted two times in order to avoid duplicates.
201	13	Hocaoglu M	Differential expression of candidate circulating microRNAs in maternal blood leukocytes of the patients with preeclampsia and gestational diabetes mellitus.	2019	miR-155-5p	miR-155-5p	Pregnancy Hypertens	https://doi.org/10.1016/j.preghy.2019.04.005	31487656	The aim of this study was to verify the expression levels of three candidate miRs in blood leukocytes of the patients with PE, GDM, and PE-GDM compared to healthy controls.	case-control study	28	19	Any BMI	IADPSG	24-28	29-37	Serum	qRT-PCR	U6 small nucleolar RNA	Fold change	0.75969	0.111	0.98	1.29	0.79	0.97
202	13	Hocaoglu M	Differential expression of candidate circulating microRNAs in maternal blood leukocytes of the patients with preeclampsia and gestational diabetes mellitus.	2019	miR-16-5p	miR-16-5p	Pregnancy Hypertens	https://doi.org/10.1016/j.preghy.2019.04.006	31487656	The aim of this study was to verify the expression levels of three candidate miRs in blood leukocytes of the patients with PE, GDM, and PE-GDM compared to healthy controls.	case-control study	28	19	Any BMI	IADPSG	24-28	29-37	Serum	qRT-PCR	U6 small nucleolar RNA	Fold change	2.43411	0.429	3.14	1.29	5.43	0.97
200	13	Hocaoglu M	Differential expression of candidate circulating microRNAs in maternal blood leukocytes of the patients with preeclampsia and gestational diabetes mellitus.	2019	miR-21-3p	miR-21-3p	Pregnancy Hypertens	https://doi.org/10.1016/j.preghy.2019.04.004	31487656	The aim of this study was to verify the expression levels of three candidate miRs in blood leukocytes of the patients with PE, GDM, and PE-GDM compared to healthy controls.	case-control study	28	19	Any BMI	IADPSG	24-28	29-37	Serum	qRT-PCR	U6 small nucleolar RNA	Fold change	0.51145	0.008	0.67	1.31	0.54	1.13
203	14	Zhou X	miR-132 serves as a diagnostic biomarker in gestational diabetes mellitus and its regulatory effect on trophoblast cell viability.	2019	miR-132	miR-132-3p	Diagn Pathol	https://doi.org/10.1186/s13000-019-0899-9	31653266	This study aimed to investigate the expression and diagnostic potential of microRNA-132 (miR-132) in GDM patients, and further analyzed the effects of miR-132 on HTR-8/SVneo cell proliferation.	case-control study	50	108	Any BMI	ADA	Not given	24-28	Serum	qRT-PCR	U6 small nucleolar RNA	other	0.555556	0.001	0.00015	0.00027	5e-05	7e-05
204	15	Zhang YL	Dysregulation of microRNA-770-5p influences pancreatic-?-cell function by targeting TP53 regulated inhibitor of apoptosis 1 in gestational diabetes mellitus.	2020	miR-770-5p	miR-770-5p	Eur Rev Med Pharmacol Sci	https://doi.org/10.26355/eurrev_202001_20062	32016984	The purpose of this study was to investigate the role of microRNA-770-5p (miR-770-5p) in gestational diabetes mellitus (GDM).	Case-control study	30	30	Any BMI	not given	Not given	Not given	Serum	qRT-PCR	U6 small nucleolar RNA	Fold-change	4.34343	0.01	4.3	0.99	0.22	0.07
205	16	Nair S	Human placental exosomes in gestational diabetes mellitus carry a specfic set of miRNAs associated with skeletal muscle insulin sensitivity	2018	miR-125a-3p	miR-125a-3p	Portland Press	https://doi.org/10.1042/CS20180487	30254065	Investigates whether placental exosomes in GDM carry a specific set of miRNAs associated with skeletal muscle insulin sensitivity	Case-control study	12	12	Any BMI	Other	24-28	Birth	Plasma	qRT-PCR	U6 small nucleolar RNA	Mean	2.13342	0.05	6.64799	3.11612	15.5764	9.2709	GDM diagnosis according to AIDPS and WHO recommendations
211	16	Nair S	Human placental exosomes in gestational diabetes mellitus carry a specfic set of miRNAs associated with skeletal muscle insulin sensitivity	2018	miR-133a-3p	miR-133a-3p	Portland Press	https://doi.org/10.1042/CS20180487	30254065	Investigates whether placental exosomes in GDM carry a specific set of miRNAs associated with skeletal muscle insulin sensitivity	Case-control study	12	12	Any BMI	Other	24-28	Birth	Plasma	qRT-PCR	U6 small nucleolar RNA	Mean	0.169692	NA	1.31724	7.7625	3.6318	40.0952	GDM diagnosis according to AIDPS and WHO recommendations
212	16	Nair S	Human placental exosomes in gestational diabetes mellitus carry a specfic set of miRNAs associated with skeletal muscle insulin sensitivity	2018	miR-138-5p	miR-138-5p	Portland Press	https://doi.org/10.1042/CS20180487	30254065	Investigates whether placental exosomes in GDM carry a specific set of miRNAs associated with skeletal muscle insulin sensitivity	Case-control study	12	12	Any BMI	Other	24-28	Birth	Plasma	qRT-PCR	U6 small nucleolar RNA	Mean	0.856424	NA	8.75699	10.2251	12.473	38.8562	GDM diagnosis according to AIDPS and WHO recommendations
214	16	Nair S	Human placental exosomes in gestational diabetes mellitus carry a specfic set of miRNAs associated with skeletal muscle insulin sensitivity	2018	miR-141-3p	miR-141-3p	Portland Press	https://doi.org/10.1042/CS20180487	30254065	Investigates whether placental exosomes in GDM carry a specific set of miRNAs associated with skeletal muscle insulin sensitivity	Case-control study	12	12	Any BMI	Other	24-28	Birth	Plasma	qRT-PCR	U6 small nucleolar RNA	Mean	12.3576	0.05	52.5015	4.24851	144.754	7.15251	GDM diagnosis according to AIDPS and WHO recommendations
207	16	Nair S	Human placental exosomes in gestational diabetes mellitus carry a specfic set of miRNAs associated with skeletal muscle insulin sensitivity	2018	miR-197-3p	miR-197-3p	Portland Press	https://doi.org/10.1042/CS20180487	30254065	Investigates whether placental exosomes in GDM carry a specific set of miRNAs associated with skeletal muscle insulin sensitivity	Case-control study	12	12	Any BMI	Other	24-28	Birth	Plasma	qRT-PCR	U6 small nucleolar RNA	Mean	12.5723	0.05	53.4134	4.24851	67.239	5.69674	GDM diagnosis according to AIDPS and WHO recommendations
213	16	Nair S	Human placental exosomes in gestational diabetes mellitus carry a specfic set of miRNAs associated with skeletal muscle insulin sensitivity	2018	miR-200a-3p	miR-200a-3p	Portland Press	https://doi.org/10.1042/CS20180487	30254065	Investigates whether placental exosomes in GDM carry a specific set of miRNAs associated with skeletal muscle insulin sensitivity	Case-control study	12	12	Any BMI	Other	24-28	Birth	Plasma	qRT-PCR	U6 small nucleolar RNA	Mean	8.60747	0.05	37.2041	4.32231	69.3455	10.5632	GDM diagnosis according to AIDPS and WHO recommendations
208	16	Nair S	Human placental exosomes in gestational diabetes mellitus carry a specfic set of miRNAs associated with skeletal muscle insulin sensitivity	2018	miR-22-3p	miR-22-3p	Portland Press	https://doi.org/10.1042/CS20180487	30254065	Investigates whether placental exosomes in GDM carry a specific set of miRNAs associated with skeletal muscle insulin sensitivity	Case-control study	12	12	Any BMI	Other	24-28	Birth	Plasma	qRT-PCR	U6 small nucleolar RNA	Mean	14.935	0.05	60.2564	4.03459	70.9944	3.20832	GDM diagnosis according to AIDPS and WHO recommendations
209	16	Nair S	Human placental exosomes in gestational diabetes mellitus carry a specfic set of miRNAs associated with skeletal muscle insulin sensitivity	2018	miR-224-5p	miR-224-5p	Portland Press	https://doi.org/10.1042/CS20180487	30254065	Investigates whether placental exosomes in GDM carry a specific set of miRNAs associated with skeletal muscle insulin sensitivity	Case-control study	12	12	Any BMI	Other	24-28	Birth	Plasma	qRT-PCR	U6 small nucleolar RNA	Mean	1.70549	NA	5.5963	3.28134	5.71402	6.41983	GDM diagnosis according to AIDPS and WHO recommendations
210	16	Nair S	Human placental exosomes in gestational diabetes mellitus carry a specfic set of miRNAs associated with skeletal muscle insulin sensitivity	2018	miR-27b-3p	miR-27b-3p	Portland Press	https://doi.org/10.1042/CS20180487	30254065	Investigates whether placental exosomes in GDM carry a specific set of miRNAs associated with skeletal muscle insulin sensitivity	Case-control study	12	12	Any BMI	Other	24-28	Birth	Plasma	qRT-PCR	U6 small nucleolar RNA	Mean	3.898	0.05	16.8483	4.32231	10.9683	3.7569	GDM diagnosis according to AIDPS and WHO recommendations
206	16	Nair S	Human placental exosomes in gestational diabetes mellitus carry a specfic set of miRNAs associated with skeletal muscle insulin sensitivity	2018	miR-99b-5p	miR-99b-5p	Portland Press	https://doi.org/10.1042/CS20180487	30254065	Investigates whether placental exosomes in GDM carry a specific set of miRNAs associated with skeletal muscle insulin sensitivity	Case-control study	12	12	Any BMI	Other	24-28	Birth	Plasma	qRT-PCR	U6 small nucleolar RNA	Mean	21.8143	0.05	86.5093	3.96571	177.398	5.31754	GDM diagnosis according to AIDPS and WHO recommendations
216	17	Zhao C	Early second-trimester serum miRNA profiling predicts gestational diabetes mellitus	2011	miR-125b	miR-125b-5p	PLoS One	https://doi.org/10.1371/journal.pone.0023925	21887347	Hypothesized that serum miRNA could serve as candidate biomarkers for predicting GDM in the relatively early pregnancy.	Multistage retrospective nested case-control	24	24	26 el. over	ADA	25-28	16-19	Serum	qRT-PCR	cel-miR-39	Mean	0.769728	0.085	5.95e-05	7.73e-05	3.25e-05	3.75e-05
217	17	Zhao C	Early second-trimester serum miRNA profiling predicts gestational diabetes mellitus	2011	miR-132	miR-132-3p	PLoS One	https://doi.org/10.1371/journal.pone.0023925	21887347	Hypothesized that serum miRNA could serve as candidate biomarkers for predicting GDM in the relatively early pregnancy.	Multistage retrospective nested case-control	24	24	26 el. over	ADA	25-28	16-19	Serum	qRT-PCR	cel-miR-39	Mean	0.670022	0.042	0.0001198	0.0001788	0.0001047	9e-05
226	17	Zhao C	Early second-trimester serum miRNA profiling predicts gestational diabetes mellitus	2011	miR-132	miR-132-3p	PLoS One	https://doi.org/10.1371/journal.pone.0023925	21887347	Hypothesized that serum miRNA could serve as candidate biomarkers for predicting GDM in the relatively early pregnancy.	Multistage retrospective nested case-control	16	16	26 el. over	ADA	25-28	16-19	Serum	qRT-PCR	cel-miR-39	Mean	0.572034	0.034	0.0001215	0.0002124	9.36e-05	0.0002341	Wuxi
229	17	Zhao C	Early second-trimester serum miRNA profiling predicts gestational diabetes mellitus	2011	miR-132	miR-132-3p	PLoS One	https://doi.org/10.1371/journal.pone.0023925	21887347	Hypothesized that serum miRNA could serve as candidate biomarkers for predicting GDM in the relatively early pregnancy.	Multistage retrospective nested case-control	16	16	26 el. over	ADA	25-28	16-19	Serum	qRT-PCR	cel-miR-39	Mean	0.747685	0.235	0.000323	0.000432	0.000256	0.000256	Changzhou
232	17	Zhao C	Early second-trimester serum miRNA profiling predicts gestational diabetes mellitus	2011	miR-132	miR-132-3p	PLoS One	https://doi.org/10.1371/journal.pone.0023925	21887347	Hypothesized that serum miRNA could serve as candidate biomarkers for predicting GDM in the relatively early pregnancy.	Multistage retrospective nested case-control	36	36	26 el. over	ADA	25-28	16-19	Serum	qRT-PCR	cel-miR-39	Mean	0.530672	0.001	0.0001462	0.0002755	7.71e-05	0.0001175	Internal validation
215	17	Zhao C	Early second-trimester serum miRNA profiling predicts gestational diabetes mellitus	2011	miR-1	miR-1-3p	PLoS One	https://doi.org/10.1371/journal.pone.0023925	21887347	Hypothesized that serum miRNA could serve as candidate biomarkers for predicting GDM in the relatively early pregnancy.	Multistage retrospective nested case-control	24	24	26 el. over	ADA	25-28	16-19	Serum	qRT-PCR	cel-miR-39	Mean	0.819106	0.463	4.03e-05	4.92e-05	3.59e-05	4.67e-05
219	17	Zhao C	Early second-trimester serum miRNA profiling predicts gestational diabetes mellitus	2011	miR-203	miR-203-3p	PLoS One	https://doi.org/10.1371/journal.pone.0023925	21887347	Hypothesized that serum miRNA could serve as candidate biomarkers for predicting GDM in the relatively early pregnancy.	Multistage retrospective nested case-control	24	24	26 el. over	ADA	25-28	16-19	Serum	qRT-PCR	cel-miR-39	Mean	0.705882	0.065	1.8e-05	2.55e-05	1.15e-05	1.58e-05
220	17	Zhao C	Early second-trimester serum miRNA profiling predicts gestational diabetes mellitus	2011	miR-222	miR-222-3p	PLoS One	https://doi.org/10.1371/journal.pone.0023925	21887347	Hypothesized that serum miRNA could serve as candidate biomarkers for predicting GDM in the relatively early pregnancy.	Multistage retrospective nested case-control	24	24	26 el. over	ADA	25-28	16-19	Serum	qRT-PCR	cel-miR-39	Mean	0.646277	0.041	0.00243	0.00376	1.72e-05	0.00257
228	17	Zhao C	Early second-trimester serum miRNA profiling predicts gestational diabetes mellitus	2011	miR-222	miR-222-3p	PLoS One	https://doi.org/10.1371/journal.pone.0023925	21887347	Hypothesized that serum miRNA could serve as candidate biomarkers for predicting GDM in the relatively early pregnancy.	Multistage retrospective nested case-control	16	16	26 el. over	ADA	25-28	16-19	Serum	qRT-PCR	cel-miR-39	Mean	0.660969	0.016	0.00232	0.00351	0.00154	0.00245	Wuxi
231	17	Zhao C	Early second-trimester serum miRNA profiling predicts gestational diabetes mellitus	2011	miR-222	miR-222-3p	PLoS One	https://doi.org/10.1371/journal.pone.0023925	21887347	Hypothesized that serum miRNA could serve as candidate biomarkers for predicting GDM in the relatively early pregnancy.	Multistage retrospective nested case-control	16	16	26 el. over	ADA	25-28	16-19	Serum	qRT-PCR	cel-miR-39	Mean	0.655212	0.017	0.00572	0.00873	0.00271	0.00391	Changzhou
234	17	Zhao C	Early second-trimester serum miRNA profiling predicts gestational diabetes mellitus	2011	miR-222	miR-222-3p	PLoS One	https://doi.org/10.1371/journal.pone.0023925	21887347	Hypothesized that serum miRNA could serve as candidate biomarkers for predicting GDM in the relatively early pregnancy.	Multistage retrospective nested case-control	36	36	26 el. over	ADA	25-28	16-19	Serum	qRT-PCR	cel-miR-39	Mean	0.691964	0.019	0.0031	0.00448	0.00145	0.00169	internal validation
218	17	Zhao C	Early second-trimester serum miRNA profiling predicts gestational diabetes mellitus	2011	miR-29a	miR-29a-3p	PLoS One	https://doi.org/10.1371/journal.pone.0023925	21887347	Hypothesized that serum miRNA could serve as candidate biomarkers for predicting GDM in the relatively early pregnancy.	Multistage retrospective nested case-control	24	24	26 el. over	ADA	25-28	16-19	Serum	qRT-PCR	cel-miR-39	Mean	0.658436	0.032	0.00112	0.001701	0.000818	0.000989
227	17	Zhao C	Early second-trimester serum miRNA profiling predicts gestational diabetes mellitus	2011	miR-29a	miR-29a-3p	PLoS One	https://doi.org/10.1371/journal.pone.0023925	21887347	Hypothesized that serum miRNA could serve as candidate biomarkers for predicting GDM in the relatively early pregnancy.	Multistage retrospective nested case-control	16	16	26 el. over	ADA	25-28	16-19	Serum	qRT-PCR	cel-miR-39	Mean	0.651231	0.045	0.001111	0.001706	0.000802	0.001554	Wuxi
230	17	Zhao C	Early second-trimester serum miRNA profiling predicts gestational diabetes mellitus	2011	miR-29a	miR-29a-3p	PLoS One	https://doi.org/10.1371/journal.pone.0023925	21887347	Hypothesized that serum miRNA could serve as candidate biomarkers for predicting GDM in the relatively early pregnancy.	Multistage retrospective nested case-control	16	16	26 el. over	ADA	25-28	16-19	Serum	qRT-PCR	cel-miR-39	Mean	0.539073	0.001	0.001966	0.003647	0.000969	0.001585	Changzhou
233	17	Zhao C	Early second-trimester serum miRNA profiling predicts gestational diabetes mellitus	2011	miR-29a	miR-29a-3p	PLoS One	https://doi.org/10.1371/journal.pone.0023925	21887347	Hypothesized that serum miRNA could serve as candidate biomarkers for predicting GDM in the relatively early pregnancy.	Multistage retrospective nested case-control	36	36	26 el. over	ADA	25-28	16-19	Serum	qRT-PCR	cel-miR-39	Mean	0.580826	0.001	0.001139	0.001961	0.000518	0.000716	internal validation
221	17	Zhao C	Early second-trimester serum miRNA profiling predicts gestational diabetes mellitus	2011	miR-378	miR-378a-5p	PLoS One	https://doi.org/10.1371/journal.pone.0023925	21887347	Hypothesized that serum miRNA could serve as candidate biomarkers for predicting GDM in the relatively early pregnancy.	Multistage retrospective nested case-control	24	24	26 el. over	ADA	25-28	16-19	Serum	qRT-PCR	cel-miR-39	Mean	0.901522	0.55	0.001007	0.001117	0.000577	0.000686
222	17	Zhao C	Early second-trimester serum miRNA profiling predicts gestational diabetes mellitus	2011	miR-518d-3p	miR-518d-3p	PLoS One	https://doi.org/10.1371/journal.pone.0023925	21887347	Hypothesized that serum miRNA could serve as candidate biomarkers for predicting GDM in the relatively early pregnancy.	Multistage retrospective nested case-control	24	24	26 el. over	ADA	25-28	16-19	Serum	qRT-PCR	cel-miR-39	Mean	0.947005	0.86	8.22e-06	8.68e-06	9.79e-06	8.01e-06
223	17	Zhao C	Early second-trimester serum miRNA profiling predicts gestational diabetes mellitus	2011	miR-632	miR-632-3p	PLoS One	https://doi.org/10.1371/journal.pone.0023925	21887347	Hypothesized that serum miRNA could serve as candidate biomarkers for predicting GDM in the relatively early pregnancy.	Multistage retrospective nested case-control	24	24	26 el. over	ADA	25-28	16-19	Serum	qRT-PCR	cel-miR-39	Mean	0.811594	0.226	0.000168	0.000207	0.000105	0.000112
224	17	Zhao C	Early second-trimester serum miRNA profiling predicts gestational diabetes mellitus	2011	miR-923	miR-923 dead	PLoS One	https://doi.org/10.1371/journal.pone.0023925	21887347	Hypothesized that serum miRNA could serve as candidate biomarkers for predicting GDM in the relatively early pregnancy.	Multistage retrospective nested case-control	24	24	26 el. over	ADA	25-28	16-19	Serum	qRT-PCR	cel-miR-39	Mean	0.775862	0.584	0.0027	0.00348	0.00284	0.00625
225	17	Zhao C	Early second-trimester serum miRNA profiling predicts gestational diabetes mellitus	2011	miR-99a	miR-99a-5p	PLoS One	https://doi.org/10.1371/journal.pone.0023925	21887347	Hypothesized that serum miRNA could serve as candidate biomarkers for predicting GDM in the relatively early pregnancy.	Multistage retrospective nested case-control	24	24	26 el. over	ADA	25-28	16-19	Serum	qRT-PCR	cel-miR-39	Mean	0.796171	0.131	7.07e-05	8.88e-05	3.4e-05	4.66e-05
235	18	Qi S	Decreased expression of miR-185 in serum and placenta of patiets with gestational diabetes mellitus	2019	miR-185 mild GDM	miR-185-5p	Clin Lab	https://doi.org/10.7754/Clin.Lab.2019.190445	318507	Investigates the expression of miR-185 in serum and placenta of patients with gestational diabetes mellitus (GDM) and its relationship with insulin resistance.	case-control study	100	108	Any BMI	IADPSG	24-28	36-40 (at birth)	Serum	qRT-PCR	U6 small nucleolar RNA	Mean	0.42	0.001	0.42	1	0.22	0.61
236	18	Qi S	Decreased expression of miR-185 in serum and placenta of patiets with gestational diabetes mellitus	2019	miR-185 severe GDM	miR-185-5p	Clin Lab	https://doi.org/10.7754/Clin.Lab.2019.190445	318507	Investigates the expression of miR-185 in serum and placenta of patients with gestational diabetes mellitus (GDM) and its relationship with insulin resistance.	case-control study	100	48	Any BMI	IADPSG	24-28	36-40 (at birth)	Serum	qRT-PCR	U6 small nucleolar RNA	Mean	0.17	0.001	0.17	1	0.111	0.61
238	19	Nair S	Extracellular vesicle-associated miRNAs are an adaptive response to gestational diabetes mellitus.	2021	miR-16-5p early	miR-16-5p	Journal of translational medicine	http://doi.org/10.1186/s12967-021-02999-9	34416903	The hypotheses to be tested in this study are (i) the miRNA content of maternal plasma sEVs is differentially expressed across gestation, and in association with GDM; (ii) the quantification of sEV-associated miRNA expression in early pregnancy plasma is of utility in developing accurate, multivariate classification models, and (iii) to characterize the changes in proteomic profile in the skeleta…	Retrospective, longitudinal case-control study	2	2	Any BMI	National Diabetes Data Group	24-28	<18, 22-28, 37-40	Plasma	qRT-PCR	U6B small nucleolar RNA	Mean	0.518519	0.0056	0.743363	1.43363	0.238938	0.292035	Measured in EVs. Normalized ΔCt, power of 2
241	19	Nair S	Extracellular vesicle-associated miRNAs are an adaptive response to gestational diabetes mellitus.	2021	miR-16-5p mid	miR-16-5p	Journal of translational medicine	http://doi.org/10.1186/s12967-021-02999-9	34416903	The hypotheses to be tested in this study are (i) the miRNA content of maternal plasma sEVs is differentially expressed across gestation, and in association with GDM; (ii) the quantification of sEV-associated miRNA expression in early pregnancy plasma is of utility in developing accurate, multivariate classification models, and (iii) to characterize the changes in proteomic profile in the skeleta…	Retrospective, longitudinal case-control study	8	9	Any BMI	National Diabetes Data Group	24-28	<18, 22-28, 37-40	Plasma	qRT-PCR	U6B small nucleolar RNA	Mean	1.36264	0.0056	2.19469	1.61062	0.867257	0.318584	Measured in EVs. Normalized ΔCt, power of 2
244	19	Nair S	Extracellular vesicle-associated miRNAs are an adaptive response to gestational diabetes mellitus.	2021	miR-16-5p late	miR-16-5p	Journal of translational medicine	http://doi.org/10.1186/s12967-021-02999-9	34416903	The hypotheses to be tested in this study are (i) the miRNA content of maternal plasma sEVs is differentially expressed across gestation, and in association with GDM; (ii) the quantification of sEV-associated miRNA expression in early pregnancy plasma is of utility in developing accurate, multivariate classification models, and (iii) to characterize the changes in proteomic profile in the skeleta…	Retrospective, longitudinal case-control study	4	4	Any BMI	National Diabetes Data Group	24-28	<18, 22-28, 37-40	Plasma	qRT-PCR	U6B small nucleolar RNA	Mean	0.603774	0.0056	0.566372	0.938053	0.20354	0.247788	Measured in EVs. Normalized ΔCt, power of 2
237	19	Nair S	Extracellular vesicle-associated miRNAs are an adaptive response to gestational diabetes mellitus.	2021	miR-423-5p early	miR-423-5p	Journal of translational medicine	http://doi.org/10.1186/s12967-021-02999-9	34416903	The hypotheses to be tested in this study are (i) the miRNA content of maternal plasma sEVs is differentially expressed across gestation, and in association with GDM; (ii) the quantification of sEV-associated miRNA expression in early pregnancy plasma is of utility in developing accurate, multivariate classification models, and (iii) to characterize the changes in proteomic profile in the skeleta…	Retrospective, longitudinal case-control study	2	2	Any BMI	National Diabetes Data Group	24-28	<18, 22-28, 37-40	Plasma	qRT-PCR	U6B small nucleolar RNA	Mean	1.33913	0.0016	0.0263812	0.0197002	0.00436831	0.00222698	Measured in EVs. Normalized ΔCt, power of 2
240	19	Nair S	Extracellular vesicle-associated miRNAs are an adaptive response to gestational diabetes mellitus.	2021	miR-423-5p mid	miR-423-5p	Journal of translational medicine	http://doi.org/10.1186/s12967-021-02999-9	34416903	The hypotheses to be tested in this study are (i) the miRNA content of maternal plasma sEVs is differentially expressed across gestation, and in association with GDM; (ii) the quantification of sEV-associated miRNA expression in early pregnancy plasma is of utility in developing accurate, multivariate classification models, and (iii) to characterize the changes in proteomic profile in the skeleta…	Retrospective, longitudinal case-control study	8	9	Any BMI	National Diabetes Data Group	24-28	<18, 22-28, 37-40	Plasma	qRT-PCR	U6B small nucleolar RNA	Mean	1.52991	0.0016	0.0306638	0.0200428	0.00496788	0.00179872	Measured in EVs. Normalized ΔCt, power of 2
243	19	Nair S	Extracellular vesicle-associated miRNAs are an adaptive response to gestational diabetes mellitus.	2021	miR-423-5p late	miR-423-5p	Journal of translational medicine	http://doi.org/10.1186/s12967-021-02999-9	34416903	The hypotheses to be tested in this study are (i) the miRNA content of maternal plasma sEVs is differentially expressed across gestation, and in association with GDM; (ii) the quantification of sEV-associated miRNA expression in early pregnancy plasma is of utility in developing accurate, multivariate classification models, and (iii) to characterize the changes in proteomic profile in the skeleta…	Retrospective, longitudinal case-control study	4	4	s	National Diabetes Data Group	24-28	<18, 22-28, 37-40	Plasma	qRT-PCR	U6B small nucleolar RNA	Mean	0.730496	0.0016	0.0176445	0.0241542	0.00248394	0.00411135	Measured in EVs. Normalized ΔCt, power of 2
239	19	Nair S	Extracellular vesicle-associated miRNAs are an adaptive response to gestational diabetes mellitus.	2021	miR-92a-3p early	miR-92a-3p	Journal of translational medicine	http://doi.org/10.1186/s12967-021-02999-9	34416903	The hypotheses to be tested in this study are (i) the miRNA content of maternal plasma sEVs is differentially expressed across gestation, and in association with GDM; (ii) the quantification of sEV-associated miRNA expression in early pregnancy plasma is of utility in developing accurate, multivariate classification models, and (iii) to characterize the changes in proteomic profile in the skeleta…	Retrospective, longitudinal case-control study	2	2	Any BMI	National Diabetes Data Group	24-28	<18, 22-28, 37-40	Plasma	qRT-PCR	U6B small nucleolar RNA	Mean	1.11364	0.0048	0.329412	0.295798	0.0621849	0.0210084	Measured in EVs. Normalized ΔCt, power of 2
242	19	Nair S	Extracellular vesicle-associated miRNAs are an adaptive response to gestational diabetes mellitus.	2021	miR-92a-3p mid	miR-92a-3p	Journal of translational medicine	http://doi.org/10.1186/s12967-021-02999-9	34416903	The hypotheses to be tested in this study are (i) the miRNA content of maternal plasma sEVs is differentially expressed across gestation, and in association with GDM; (ii) the quantification of sEV-associated miRNA expression in early pregnancy plasma is of utility in developing accurate, multivariate classification models, and (iii) to characterize the changes in proteomic profile in the skeleta…	Retrospective, longitudinal case-control study	8	9	Any BMI	National Diabetes Data Group	24-28	<18, 22-28, 37-40	Plasma	qRT-PCR	U6B small nucleolar RNA	Mean	1.52809	0.0048	0.457143	0.29916	0.0411765	0.0268908	Measured in EVs. Normalized ΔCt, power of 2
245	19	Nair S	Extracellular vesicle-associated miRNAs are an adaptive response to gestational diabetes mellitus.	2021	miR-92a-3p late	miR-92a-3p	Journal of translational medicine	http://doi.org/10.1186/s12967-021-02999-9	34416903	The hypotheses to be tested in this study are (i) the miRNA content of maternal plasma sEVs is differentially expressed across gestation, and in association with GDM; (ii) the quantification of sEV-associated miRNA expression in early pregnancy plasma is of utility in developing accurate, multivariate classification models, and (iii) to characterize the changes in proteomic profile in the skeleta…	Retrospective, longitudinal case-control study	4	4	Any BMI	National Diabetes Data Group	24-28	<18, 22-28, 37-40	Plasma	qRT-PCR	U6B small nucleolar RNA	Mean	0.487923	0.0048	0.169748	0.347899	0.0403361	0.0504202	Measured in EVs. Normalized ΔCt, power of 2
246	20	Abdeltawab A	Circulating micro RNA-223 and angiopoietin-like protein 8 as biomarkers of gestational diabetes mellitus.	2021	miR-223	miR-223-3p	British Journal of Biomedical Science	http://doi.org/10.1080/09674845.2020.1764211	32421465	We hypothesised that blood levels of miRNA-223 and ANGPTL8 are altered in GDM and are related to clinical features and laboratory markers.	Cross-sectional case-control study	103	109	BMI ≤ 25	Not given	24-28	Not given	Serum	qRT-PCR	cel-miR-39	Mean	1.76087	0.001	0.300557	0.170686	0.0747653	0.0595353
247	21	Niu S	The Expression and Clinical Value of miR-221 and miR-320 in the Plasma of Women with Gestational Diabetes Mellitus.	2022	miR-221	miR-221-3p	Clin Lab	http://doi.org/10.7754/Clin.Lab.2021.210927	35975537	Investigate the possible regulatory relationship between miRNAs and HOMA-IR, HbA1c, and pre-pregnancy BMI.	??	85	85	Any BMI	Not given	24	24, 28, 32	Plasma	qRT-PCR	U6 small nucleolar RNA	Fold Change	2.5	0.001	2.41441	0.965766	0.255856	0.18018	Fold Change relative to NGT. Data availible relative to gestational period also.
249	22	Juchnicka I	miRNAs as Predictive Factors in Early Diagnosis of Gestational Diabetes Mellitus.	2022	miR-142-3p	miR-142-3p	Frontiers in endocrinology	http://doi.org/10.3389/fendo.2022.839344	35340328	The purpose of this study was to compare the miRNA expression profile in a group of patients in the first trimester of pregnancy and GDM diagnosed in the second trimester of pregnancy with that of a healthy control group.	??	24	24	Any BMI	WHO	24-27	9-12	Serum	qRT-PCR	miR-103a-3p	Mean	1.40135	0.001	1.48889	1.06247	0.350166	0.48565
248	22	Juchnicka I	miRNAs as Predictive Factors in Early Diagnosis of Gestational Diabetes Mellitus.	2022	miR-16-5p	miR-16-5p	Frontiers in endocrinology	http://doi.org/10.3389/fendo.2022.839344	35340328	The purpose of this study was to compare the miRNA expression profile in a group of patients in the first trimester of pregnancy and GDM diagnosed in the second trimester of pregnancy with that of a healthy control group.	??	24	24	Any BMI	juch	24-27	9-12	Serum	qRT-PCR	miR-103a-3p	Mean	1.75249	0.0001	1.7227	0.983003	0.498484	0.294296
250	23	Filardi T	Identification and Validation of miR-222-3p and miR-409-3p as Plasma Biomarkers in Gestational Diabetes Mellitus Sharing Validated Target Genes Involved in Metabolic Homeostasis.	2022	miR-222-3p	miR-222-3p	International journal of molecular sciences	http://doi.org/10.3390/ijms23084276	35457094	The aim of this study was to evaluate the miRNA expression profile both in total plasma and circulating EVs of patients with GDM in the third trimester of gestation to identify novel biomarkers for GDM and define their involvement in disease pathophysiology	??	12	12	BMI ≤ 35	Associazione Medici Diabetologi-Società Italiana di Diabetologia	Not given	Not given	Plasma	qRT-PCR	U6 + spike-in ath-miR-159a	Fold Change	1.51913	0.05	2.00722	1.3213	1.55072	2.48865	Measured as total RNA in plasma and RNA in Evs.
251	24	Radojičić O	Gestational Diabetes is Associated with an Increased Expression of miR-27a in Peripheral Blood Mononuclear Cells.	2022	miR-222-3p	miR-222-3p	Molecular diagnosis & therapy	http://doi.org/10.1007/s40291-022-00591-5	35578107	The aim of this study was to compare the expression of miR-340-5p, miR-27a-3p and miR-222-3p in PBMCs obtained from patients with GDM and healthy pregnant women.	??	34	42	Any BMI	IADPSG	24-30	24-30	Plasma	qRT-PCR	U6 small nucleolar RNA	Mean	0.987578	NS	6.08031	6.15679	1.14152	0.913216	Relative expression (ΔCt). Measured in Peripheral Blood MonoNuclear Cells.
262	25	Hromadnikova I	Cardiovascular Disease-Associated MicroRNAs as Novel Biomarkers of First-Trimester Screening for Gestational Diabetes Mellitus in the Absence of Other Pregnancy-Related Complications.	2022	miR-155-5p	miR-155-5p	Molecular diagnosis & therapy	http://doi.org/10.3390/ijms231810635	36142536	Diagnostic potential of cardiovascular disease-associated microRNAs for the early prediction of gestational diabetes mellitus (GDM) in singleton pregnancies of Caucasian descent in the absence of other pregnancy-related complications.	Retrospective case-control	80	121	Any BMI	IADPSG	24-28	10-13	Plasma	qRT-PCR	RNU58A, RNU38B	Mean	0.563753	0.2987	0.703	1.247	0.523	1.439	Relative expression (2-ΔΔCt). Measured in Peripheral Blood Leukocytes.
255	25	Hromadnikova I	Cardiovascular Disease-Associated MicroRNAs as Novel Biomarkers of First-Trimester Screening for Gestational Diabetes Mellitus in the Absence of Other Pregnancy-Related Complications.	2022	miR-16-5p	miR-16-5p	Molecular diagnosis & therapy	http://doi.org/10.3390/ijms231810635	36142536	Diagnostic potential of cardiovascular disease-associated microRNAs for the early prediction of gestational diabetes mellitus (GDM) in singleton pregnancies of Caucasian descent in the absence of other pregnancy-related complications.	Retrospective case-control	80	121	Any BMI	IADPSG	24-28	10-13	Plasma	qRT-PCR	RNU58A, RNU38B	Mean	0.908262	0.5781	1.495	1.646	0.981	1.129	Relative expression (2-ΔΔCt). Measured in Peripheral Blood Leukocytes.
256	25	Hromadnikova I	Cardiovascular Disease-Associated MicroRNAs as Novel Biomarkers of First-Trimester Screening for Gestational Diabetes Mellitus in the Absence of Other Pregnancy-Related Complications.	2022	miR-17-5p	miR-17-5p	Molecular diagnosis & therapy	http://doi.org/10.3390/ijms231810635	36142536	Diagnostic potential of cardiovascular disease-associated microRNAs for the early prediction of gestational diabetes mellitus (GDM) in singleton pregnancies of Caucasian descent in the absence of other pregnancy-related complications.	Retrospective case-control	80	121	Any BMI	IADPSG	24-28	10-13	Plasma	qRT-PCR	RNU58A, RNU38B	Mean	1.12872	0.0538	1.973	1.748	1.473	1.312	Relative expression (2-ΔΔCt). Measured in Peripheral Blood Leukocytes.
252	25	Hromadnikova I	Cardiovascular Disease-Associated MicroRNAs as Novel Biomarkers of First-Trimester Screening for Gestational Diabetes Mellitus in the Absence of Other Pregnancy-Related Complications.	2022	miR-195-5p	miR-195-5p	Molecular diagnosis & therapy	http://doi.org/10.3390/ijms231810635	36142536	Diagnostic potential of cardiovascular disease-associated microRNAs for the early prediction of gestational diabetes mellitus (GDM) in singleton pregnancies of Caucasian descent in the absence of other pregnancy-related complications.	Retrospective case-control	80	121	Any BMI	IADPSG	24-28	10-13	Plasma	qRT-PCR	RNU58A, RNU38B	Mean	2.07048	0.0065	0.47	0.227	0.69	0.364	Relative expression (2-ΔΔCt). Measured in Peripheral Blood Leukocytes.
257	25	Hromadnikova I	Cardiovascular Disease-Associated MicroRNAs as Novel Biomarkers of First-Trimester Screening for Gestational Diabetes Mellitus in the Absence of Other Pregnancy-Related Complications.	2022	miR-20a-5p	miR-20a-5p	Molecular diagnosis & therapy	http://doi.org/10.3390/ijms231810635	36142536	Diagnostic potential of cardiovascular disease-associated microRNAs for the early prediction of gestational diabetes mellitus (GDM) in singleton pregnancies of Caucasian descent in the absence of other pregnancy-related complications.	Retrospective case-control	80	121	Any BMI	IADPSG	24-28	10-13	Plasma	qRT-PCR	RNU58A, RNU38B	Mean	1.59089	0.001	3.037	1.909	3.068	1.37	Relative expression (2-ΔΔCt). Measured in Peripheral Blood Leukocytes.
253	25	Hromadnikova I	Cardiovascular Disease-Associated MicroRNAs as Novel Biomarkers of First-Trimester Screening for Gestational Diabetes Mellitus in the Absence of Other Pregnancy-Related Complications.	2022	miR-210-3p	miR-210-3p	Molecular diagnosis & therapy	http://doi.org/10.3390/ijms231810635	36142536	Diagnostic potential of cardiovascular disease-associated microRNAs for the early prediction of gestational diabetes mellitus (GDM) in singleton pregnancies of Caucasian descent in the absence of other pregnancy-related complications.	Retrospective case-control	80	121	Any BMI	IADPSG	24-28	10-13	Plasma	qRT-PCR	RNU58A, RNU38B	Mean	0.72043	0.0952	0.134	0.186	0.105	0.18	Relative expression (2-ΔΔCt). Measured in Peripheral Blood Leukocytes.
254	25	Hromadnikova I	Cardiovascular Disease-Associated MicroRNAs as Novel Biomarkers of First-Trimester Screening for Gestational Diabetes Mellitus in the Absence of Other Pregnancy-Related Complications.	2022	miR-221-3p	miR-221-3p	Molecular diagnosis & therapy	http://doi.org/10.3390/ijms231810635	36142536	Diagnostic potential of cardiovascular disease-associated microRNAs for the early prediction of gestational diabetes mellitus (GDM) in singleton pregnancies of Caucasian descent in the absence of other pregnancy-related complications.	Retrospective case-control	80	121	Any BMI	IADPSG	24-28	10-13	Plasma	qRT-PCR	RNU58A, RNU38B	Mean	1.17605	0.0947	0.815	0.693	0.736	0.561	Relative expression (2-ΔΔCt). Measured in Peripheral Blood Leukocytes.
258	25	Hromadnikova I	Cardiovascular Disease-Associated MicroRNAs as Novel Biomarkers of First-Trimester Screening for Gestational Diabetes Mellitus in the Absence of Other Pregnancy-Related Complications.	2022	miR-23a-3p	miR-23a-3p	Molecular diagnosis & therapy	http://doi.org/10.3390/ijms231810635	36142536	Diagnostic potential of cardiovascular disease-associated microRNAs for the early prediction of gestational diabetes mellitus (GDM) in singleton pregnancies of Caucasian descent in the absence of other pregnancy-related complications.	Retrospective case-control	80	121	Any BMI	IADPSG	24-28	10-13	Plasma	qRT-PCR	RNU58A, RNU38B	Mean	1.23986	0.0065	0.367	0.296	0.337	0.329	Relative expression (2-ΔΔCt). Measured in Peripheral Blood Leukocytes.
259	25	Hromadnikova I	Cardiovascular Disease-Associated MicroRNAs as Novel Biomarkers of First-Trimester Screening for Gestational Diabetes Mellitus in the Absence of Other Pregnancy-Related Complications.	2022	miR-29a-3p	miR-29a-3p	Molecular diagnosis & therapy	http://doi.org/10.3390/ijms231810635	36142536	Diagnostic potential of cardiovascular disease-associated microRNAs for the early prediction of gestational diabetes mellitus (GDM) in singleton pregnancies of Caucasian descent in the absence of other pregnancy-related complications.	Retrospective case-control	80	121	Any BMI	IADPSG	24-28	10-13	Plasma	qRT-PCR	RNU58A, RNU38B	Mean	1.25307	0.084	0.51	0.407	0.392	0.245	Relative expression (2-ΔΔCt). Measured in Peripheral Blood Leukocytes.
260	25	Hromadnikova I	Cardiovascular Disease-Associated MicroRNAs as Novel Biomarkers of First-Trimester Screening for Gestational Diabetes Mellitus in the Absence of Other Pregnancy-Related Complications.	2022	miR-342-3p	miR-342-3p	Molecular diagnosis & therapy	http://doi.org/10.3390/ijms231810635	36142536	Diagnostic potential of cardiovascular disease-associated microRNAs for the early prediction of gestational diabetes mellitus (GDM) in singleton pregnancies of Caucasian descent in the absence of other pregnancy-related complications.	Retrospective case-control	80	121	Any BMI	IADPSG	24-28	10-13	Plasma	qRT-PCR	RNU58A, RNU38B	Mean	1.09011	0.1947	3.605	3.307	2.724	2.383	Relative expression (2-ΔΔCt). Measured in Peripheral Blood Leukocytes.
261	25	Hromadnikova I	Cardiovascular Disease-Associated MicroRNAs as Novel Biomarkers of First-Trimester Screening for Gestational Diabetes Mellitus in the Absence of Other Pregnancy-Related Complications.	2022	miR-92a-3p	miR-92a-3p	Molecular diagnosis & therapy	http://doi.org/10.3390/ijms231810635	36142536	Diagnostic potential of cardiovascular disease-associated microRNAs for the early prediction of gestational diabetes mellitus (GDM) in singleton pregnancies of Caucasian descent in the absence of other pregnancy-related complications.	Retrospective case-control	80	121	Any BMI	IADPSG	24-28	10-13	Plasma	qRT-PCR	RNU58A, RNU38B	Mean	0.962594	0.9812	2.702	2.807	2.226	2.132	Relative expression (2-ΔΔCt). Measured in Peripheral Blood Leukocytes.
264	26	Ye Z	Plasma Exosomal miRNAs Associated With Metabolism as Early Predictor of Gestational Diabetes Mellitus.	2022	miR-122-5p Validation	miR-122-5p	Diabetes	http://doi.org/10.2337/db21-0909	35926094	Profile circulating exosomal miRNAs, investigate their regulatory roles in GDM, and inspect differentially expressed miRNAs as early biomarkers of GDM.	??	101	102	Any BMI	IADPSG	Not given	Not given	Plasma	qPCR	cel-miR-39–3p	Fold Change	0.674725	0.001	0.571531	0.847058	0.707632	0.753706	Measured in Exosomes. Fold changes relative to NGT.
267	26	Ye Z	Plasma Exosomal miRNAs Associated With Metabolism as Early Predictor of Gestational Diabetes Mellitus.	2022	miR-122-5p Prediction	miR-122-5p	Diabetes	http://doi.org/10.2337/db21-0909	35926094	Profile circulating exosomal miRNAs, investigate their regulatory roles in GDM, and inspect differentially expressed miRNAs as early biomarkers of GDM.	??	60	30	Any BMI	IADPSG	Not given	10-16	Plasma	qPCR	cel-miR-39–3p	Fold Change	0.801425	0.01	0.675082	0.842352	0.629191	0.926062	Measured in Exosomes. Fold changes relative to NGT.
263	26	Ye Z	Plasma Exosomal miRNAs Associated With Metabolism as Early Predictor of Gestational Diabetes Mellitus.	2022	miR-423-5p Validation	miR-423-5p	Diabetes	http://doi.org/10.2337/db21-0909	35926094	Profile circulating exosomal miRNAs, investigate their regulatory roles in GDM, and inspect differentially expressed miRNAs as early biomarkers of GDM.	??	101	102	Any BMI	IADPSG	Not given	Not given	Plasma	qPCR	cel-miR-39–3p	Fold Change	1.35529	0.05	1.22965	0.907298	0.978646	0.72325	Measured in Exosomes. Fold changes relative to NGT.
266	26	Ye Z	Plasma Exosomal miRNAs Associated With Metabolism as Early Predictor of Gestational Diabetes Mellitus.	2022	miR-423-5p Prediction	miR-423-5p	Diabetes	http://doi.org/10.2337/db21-0909	35926094	Profile circulating exosomal miRNAs, investigate their regulatory roles in GDM, and inspect differentially expressed miRNAs as early biomarkers of GDM.	??	60	30	Any BMI	IADPSG	Not given	10-16	Plasma	qPCR	cel-miR-39–3p	Fold Change	0.757437	NS	0.710553	0.938101	0.73542	0.499685	Measured in Exosomes. Fold changes relative to NGT.
265	26	Ye Z	Plasma Exosomal miRNAs Associated With Metabolism as Early Predictor of Gestational Diabetes Mellitus.	2022	miR-99a-5p Validation'	miR-99a-5p	Diabetes	http://doi.org/10.2337/db21-0909	35926094	Profile circulating exosomal miRNAs, investigate their regulatory roles in GDM, and inspect differentially expressed miRNAs as early biomarkers of GDM.	??	101	102	Any BMI	IADPSG	Not given	Not given	Plasma	qPCR	cel-miR-39–3p	Fold Change	0.745031	0.001	0.613492	0.823446	0.440515	0.453757	Measured in Exosomes. Fold changes relative to NGT.
268	26	Ye Z	Plasma Exosomal miRNAs Associated With Metabolism as Early Predictor of Gestational Diabetes Mellitus.	2022	miR-99a-5p Prediction	miR-99a-5p	Diabetes	http://doi.org/10.2337/db21-0909	35926094	Profile circulating exosomal miRNAs, investigate their regulatory roles in GDM, and inspect differentially expressed miRNAs as early biomarkers of GDM.	??	60	30	Any BMI	IADPSG	Not given	10-16	Plasma	qPCR	cel-miR-39–3p	Fold Change	0.673478	0.01	0.703718	1.0449	0.2056	0.371796	Measured in Exosomes. Fold changes relative to NGT.
284	27	Sørensen AE	The Temporal Profile of Circulating miRNAs during Gestation in Overweight and Obese Women with or without Gestational Diabetes Mellitus.	2022	miR-103-3p Baseline	miR-103-3p	Biomedicines	http://doi.org/10.3390/biomedicines10020482	35203692	We compare longitudinal changes of selected miRNAs circulating in obese normal glucose tolerant women versus women who develop GDM.	Temporal, observational case-control study	41	41	Obese	IADPSG, WHO2013	24-28	<20, 24-28, 35-37	Serum	qRT-PCR	ath-miR-159, U6 small nucleolar RNA, cel-miR39	Fold Change	1.34	NS	1.34	1	1.04	0.6	NS: Not Significant
285	27	Sørensen AE	The Temporal Profile of Circulating miRNAs during Gestation in Overweight and Obese Women with or without Gestational Diabetes Mellitus.	2022	miR-103-3p w24-28	miR-103-3p	Biomedicines	http://doi.org/10.3390/biomedicines10020482	35203692	We compare longitudinal changes of selected miRNAs circulating in obese normal glucose tolerant women versus women who develop GDM.	Temporal, observational case-control study	41	41	Obese	IADPSG, WHO2013	24-28	<20, 24-28, 35-37	Serum	qRT-PCR	ath-miR-159, U6 small nucleolar RNA, cel-miR39	Fold Change	1.09901	NS	1.11	1.01	0.67	0.67	NS: Not Significant
286	27	Sørensen AE	The Temporal Profile of Circulating miRNAs during Gestation in Overweight and Obese Women with or without Gestational Diabetes Mellitus.	2022	miR-103-3p w35-37	miR-103-3p	Biomedicines	http://doi.org/10.3390/biomedicines10020482	35203692	We compare longitudinal changes of selected miRNAs circulating in obese normal glucose tolerant women versus women who develop GDM.	Temporal, observational case-control study	41	41	Obese	IADPSG, WHO2013	24-28	<20, 24-28, 35-37	Serum	qRT-PCR	ath-miR-159, U6 small nucleolar RNA, cel-miR39	Fold Change	1.25373	NS	0.84	0.67	0.55	0.46	NS: Not Significant
281	27	Sørensen AE	The Temporal Profile of Circulating miRNAs during Gestation in Overweight and Obese Women with or without Gestational Diabetes Mellitus.	2022	miR-122-5p Baseline	miR-122-5p	Biomedicines	http://doi.org/10.3390/biomedicines10020482	35203692	We compare longitudinal changes of selected miRNAs circulating in obese normal glucose tolerant women versus women who develop GDM.	Temporal, observational case-control study	41	41	Obese	IADPSG, WHO2013	24-28	<20, 24-28, 35-37	Serum	qRT-PCR	ath-miR-159, U6 small nucleolar RNA, cel-miR39	Fold Change	1.52	NS	1.52	1	1.66	1.12	NS: Not Significant
282	27	Sørensen AE	The Temporal Profile of Circulating miRNAs during Gestation in Overweight and Obese Women with or without Gestational Diabetes Mellitus.	2022	miR-122-5p w24-28	miR-122-5p	Biomedicines	http://doi.org/10.3390/biomedicines10020482	35203692	We compare longitudinal changes of selected miRNAs circulating in obese normal glucose tolerant women versus women who develop GDM.	Temporal, observational case-control study	41	41	Obese	IADPSG, WHO2013	24-28	<20, 24-28, 35-37	Serum	qRT-PCR	ath-miR-159, U6 small nucleolar RNA, cel-miR39	Fold Change	2.19672	0.05	1.34	0.61	1.47	0.57
283	27	Sørensen AE	The Temporal Profile of Circulating miRNAs during Gestation in Overweight and Obese Women with or without Gestational Diabetes Mellitus.	2022	miR-122-5p w35-37	miR-122-5p	Biomedicines	http://doi.org/10.3390/biomedicines10020482	35203692	We compare longitudinal changes of selected miRNAs circulating in obese normal glucose tolerant women versus women who develop GDM.	Temporal, observational case-control study	41	41	Obese	IADPSG, WHO2013	24-28	<20, 24-28, 35-37	Serum	qRT-PCR	ath-miR-159, U6 small nucleolar RNA, cel-miR39	Fold Change	2.03636	0.05	1.12	0.55	1.03	0.39
287	27	Sørensen AE	The Temporal Profile of Circulating miRNAs during Gestation in Overweight and Obese Women with or without Gestational Diabetes Mellitus.	2022	miR-134-5p Baseline	miR-134-5p	Biomedicines	http://doi.org/10.3390/biomedicines10020482	35203692	We compare longitudinal changes of selected miRNAs circulating in obese normal glucose tolerant women versus women who develop GDM.	Temporal, observational case-control study	41	41	Obese	IADPSG, WHO2013	24-28	<20, 24-28, 35-37	Serum	qRT-PCR	ath-miR-159, U6 small nucleolar RNA, cel-miR39	Fold Change	1.32	0.05	1.32	1	0.62	0.5
288	27	Sørensen AE	The Temporal Profile of Circulating miRNAs during Gestation in Overweight and Obese Women with or without Gestational Diabetes Mellitus.	2022	miR-134-5p w24-28	miR-134-5p	Biomedicines	http://doi.org/10.3390/biomedicines10020482	35203692	We compare longitudinal changes of selected miRNAs circulating in obese normal glucose tolerant women versus women who develop GDM.	Temporal, observational case-control study	41	41	Obese	IADPSG, WHO2013	24-28	<20, 24-28, 35-37	Serum	qRT-PCR	ath-miR-159, U6 small nucleolar RNA, cel-miR39	Fold Change	1.29358	0.05	1.41	1.09	0.78	0.58
289	27	Sørensen AE	The Temporal Profile of Circulating miRNAs during Gestation in Overweight and Obese Women with or without Gestational Diabetes Mellitus.	2022	miR-134-5p w35-37	miR-134-5p	Biomedicines	http://doi.org/10.3390/biomedicines10020482	35203692	We compare longitudinal changes of selected miRNAs circulating in obese normal glucose tolerant women versus women who develop GDM.	Temporal, observational case-control study	41	41	Obese	IADPSG, WHO2013	24-28	<20, 24-28, 35-37	Serum	qRT-PCR	ath-miR-159, U6 small nucleolar RNA, cel-miR39	Fold Change	1.03247	NS	1.59	1.54	0.85	0.77	NS: Not Significant
278	27	Sørensen AE	The Temporal Profile of Circulating miRNAs during Gestation in Overweight and Obese Women with or without Gestational Diabetes Mellitus.	2022	miR-16-5p Baseline	miR-16-5p	Biomedicines	http://doi.org/10.3390/biomedicines10020482	35203692	We compare longitudinal changes of selected miRNAs circulating in obese normal glucose tolerant women versus women who develop GDM.	Temporal, observational case-control study	41	41	Obese	IADPSG, WHO2013	24-28	<20, 24-28, 35-37	Serum	qRT-PCR	ath-miR-159, U6 small nucleolar RNA, cel-miR39	Fold Change	1.82	0.05	1.82	1	1.46	0.58
279	27	Sørensen AE	The Temporal Profile of Circulating miRNAs during Gestation in Overweight and Obese Women with or without Gestational Diabetes Mellitus.	2022	miR-16-5p w24-28	miR-16-5p	Biomedicines	http://doi.org/10.3390/biomedicines10020482	35203692	We compare longitudinal changes of selected miRNAs circulating in obese normal glucose tolerant women versus women who develop GDM.	Temporal, observational case-control study	41	41	Obese	IADPSG, WHO2013	24-28	<20, 24-28, 35-37	Serum	qRT-PCR	ath-miR-159, U6 small nucleolar RNA, cel-miR39	Fold Change	1.71951	0.05	1.41	0.82	1.21	0.65
280	27	Sørensen AE	The Temporal Profile of Circulating miRNAs during Gestation in Overweight and Obese Women with or without Gestational Diabetes Mellitus.	2022	miR-16-5p w35-37	miR-16-5p	Biomedicines	http://doi.org/10.3390/biomedicines10020482	35203692	We compare longitudinal changes of selected miRNAs circulating in obese normal glucose tolerant women versus women who develop GDM.	Temporal, observational case-control study	41	41	Obese	IADPSG, WHO2013	24-28	<20, 24-28, 35-37	Serum	qRT-PCR	ath-miR-159, U6 small nucleolar RNA, cel-miR39	Fold Change	1.90441	0.05	2.59	1.36	1.96	0.83
275	27	Sørensen AE	The Temporal Profile of Circulating miRNAs during Gestation in Overweight and Obese Women with or without Gestational Diabetes Mellitus.	2022	miR-223-3p Baseline	miR-223-3p	Biomedicines	http://doi.org/10.3390/biomedicines10020482	35203692	We compare longitudinal changes of selected miRNAs circulating in obese normal glucose tolerant women versus women who develop GDM.	Temporal, observational case-control study	41	41	Obese	IADPSG, WHO2013	24-28	<20, 24-28, 35-37	Serum	qRT-PCR	ath-miR-159, U6 small nucleolar RNA, cel-miR39	Fold Change	1.41	NS	1.41	1	1.06	0.72	NS: Not Significant
276	27	Sørensen AE	The Temporal Profile of Circulating miRNAs during Gestation in Overweight and Obese Women with or without Gestational Diabetes Mellitus.	2022	miR-223-3p w24-28	miR-223-3p	Biomedicines	http://doi.org/10.3390/biomedicines10020482	35203692	We compare longitudinal changes of selected miRNAs circulating in obese normal glucose tolerant women versus women who develop GDM.	Temporal, observational case-control study	41	41	Obese	IADPSG, WHO2013	24-28	<20, 24-28, 35-37	Serum	qRT-PCR	ath-miR-159, U6 small nucleolar RNA, cel-miR39	Fold Change	1.37634	0.05	1.28	0.93	0.97	0.69
277	27	Sørensen AE	The Temporal Profile of Circulating miRNAs during Gestation in Overweight and Obese Women with or without Gestational Diabetes Mellitus.	2022	miR-223-3p w35-37	miR-223-3p	Biomedicines	http://doi.org/10.3390/biomedicines10020482	35203692	We compare longitudinal changes of selected miRNAs circulating in obese normal glucose tolerant women versus women who develop GDM.	Temporal, observational case-control study	41	41	Obese	IADPSG, WHO2013	24-28	<20, 24-28, 35-37	Serum	qRT-PCR	ath-miR-159, U6 small nucleolar RNA, cel-miR39	Fold Change	1.4321	0.05	1.16	0.81	0.75	0.64
269	27	Sørensen AE	The Temporal Profile of Circulating miRNAs during Gestation in Overweight and Obese Women with or without Gestational Diabetes Mellitus.	2022	miR-29a-3p Baseline	miR-29a-3p	Biomedicines	http://doi.org/10.3390/biomedicines10020482	35203692	We compare longitudinal changes of selected miRNAs circulating in obese normal glucose tolerant women versus women who develop GDM.	Temporal, observational case-control study	41	41	Obese	IADPSG, WHO2013	24-28	<20, 24-28, 35-37	Serum	qRT-PCR	ath-miR-159, U6 small nucleolar RNA, cel-miR39	Fold Change	1.44	0.05	1.44	1	0.71	0.62
270	27	Sørensen AE	The Temporal Profile of Circulating miRNAs during Gestation in Overweight and Obese Women with or without Gestational Diabetes Mellitus.	2022	miR-29a-3p w24-28	miR-29a-3p	Biomedicines	http://doi.org/10.3390/biomedicines10020482	35203692	We compare longitudinal changes of selected miRNAs circulating in obese normal glucose tolerant women versus women who develop GDM.	Temporal, observational case-control study	41	41	Obese	IADPSG, WHO2013	24-28	<20, 24-28, 35-37	Serum	qRT-PCR	ath-miR-159, U6 small nucleolar RNA, cel-miR39	Fold Change	1.27049	0.05	1.55	1.22	0.88	0.73
271	27	Sørensen AE	The Temporal Profile of Circulating miRNAs during Gestation in Overweight and Obese Women with or without Gestational Diabetes Mellitus.	2022	miR-29a-3p w35-37	miR-29a-3p	Biomedicines	http://doi.org/10.3390/biomedicines10020482	35203692	We compare longitudinal changes of selected miRNAs circulating in obese normal glucose tolerant women versus women who develop GDM.	Temporal, observational case-control study	41	41	Obese	IADPSG, WHO2013	24-28	<20, 24-28, 35-37	Serum	qRT-PCR	ath-miR-159, U6 small nucleolar RNA, cel-miR39	Fold Change	1.19136	NS	1.93	1.62	1.11	0.75	NS: Not Significant
272	27	Sørensen AE	The Temporal Profile of Circulating miRNAs during Gestation in Overweight and Obese Women with or without Gestational Diabetes Mellitus.	2022	miR-330-3p Baseline	miR-330-3p	Biomedicines	http://doi.org/10.3390/biomedicines10020482	35203692	We compare longitudinal changes of selected miRNAs circulating in obese normal glucose tolerant women versus women who develop GDM.	Temporal, observational case-control study	41	41	Obese	IADPSG, WHO2013	24-28	<20, 24-28, 35-37	Serum	qRT-PCR	ath-miR-159, U6 small nucleolar RNA, cel-miR39	Fold Change	1.09	NS	1.09	1	1.61	1.41	NS: Not Significant
273	27	Sørensen AE	The Temporal Profile of Circulating miRNAs during Gestation in Overweight and Obese Women with or without Gestational Diabetes Mellitus.	2022	miR-330-3p w24-28	miR-330-3p	Biomedicines	http://doi.org/10.3390/biomedicines10020482	35203692	We compare longitudinal changes of selected miRNAs circulating in obese normal glucose tolerant women versus women who develop GDM.	Temporal, observational case-control study	41	41	Obese	IADPSG, WHO2013	24-28	<20, 24-28, 35-37	Serum	qRT-PCR	ath-miR-159, U6 small nucleolar RNA, cel-miR39	Fold Change	2.025	0.05	0.81	0.4	0.98	0.55
274	27	Sørensen AE	The Temporal Profile of Circulating miRNAs during Gestation in Overweight and Obese Women with or without Gestational Diabetes Mellitus.	2022	miR-330-3p w35-37	miR-330-3p	Biomedicines	http://doi.org/10.3390/biomedicines10020482	35203692	We compare longitudinal changes of selected miRNAs circulating in obese normal glucose tolerant women versus women who develop GDM.	Temporal, observational case-control study	41	41	Obese	IADPSG, WHO2013	24-28	<20, 24-28, 35-37	Serum	qRT-PCR	ath-miR-159, U6 small nucleolar RNA, cel-miR39	Fold Change	0.897196	NS	0.96	1.07	1.02	1.38	NS: Not Significant
290	28	Ke W	miR-134-5p promotes inflammation and apoptosis of trophoblast cells via regulating FOXP2 transcription in gestational diabetes mellitus.	2022	miR-134-5p	miR-134-5p	Bioengineered	http://doi.org/10.1080/21655979.2021.2001219	34969354	We hypothesized that miR-134-5p could regulate the inflammation and apoptosis in trophoblast cells via targeting FOXP2.	??	70	70	Any BMI	ADA	24-28	24-28	Serum	qRT-PCR	U6 small nucleolar RNA	Mean	1.4876	0.001	1.55508	1.04536	0.526998	0.332613
291	29	Bhushan	MicroRNA-7 Regulates Insulin Signaling Pathway by Targeting IRS1, IRS2, and RAF1 Genes in Gestational Diabetes Mellitus.	2022	miR-23a-3p	miR-23a-3p	Microrna	http://doi.org/10.2174/2211536611666220413100636	35422233	Aims to compare the expression profiles of five selected miRNAs (based on literature search) in three different samples [MB, CB, and PL] from GDM and non-glucose tolerant [NGT] women by qRT-PCR analysis.	Case-control study	15	15	Any BMI	Other	24-34	24-34	Serum	qRT-PCR	miR-16	Mean	1.32143	1e-05	1.43411	1.08527	1.90146	1.72633	Maternal Healthguidelines, Ministry of health and family welfare, Government of India

## Sheet: NOS criteria
Criterium number	NOS criteria
1. Selection
1A	Patient information sufficiency There should be documentation for the GDM diagnosis. Diagnosis should follow specific criteria (i.e. IADPSG, ADA etc.)
1B	Are the GDM patients representative? Objective inclusion criteria. Are inclusion and exclusion criteria described for the study?
1C	Selection of control subjects: Controls should be sampled from the same population as the GDM patients.
1D	Definition of control subjects: Controls should have verified normal glucose tolerance
2. Comparability of patients and controls
2A	Controls should be matched to GDM patients for age and BMI. If these are not matched, results should be corrected for age and BMI.
2B	Controls should be matched to GDM patients for gestational age.
3. Exposure
3A	GDM diagnosis: Diagnosis done with an Oral glucose tolerance test.
3B	Same method for blood sugar determination used in control subjects and GDM patients.
3C	Drop out rate for the study should be given and be the same for both groups.
4. Transparency about data and data treatment
4	The size of the study and number of participants: Is the number of observations for controls and GDM patients given explicitly for each microRNA in figures or in tables?

## Sheet: NOS estimates
	Study	NOS Criteria										Total points	Part of meta-analysis
		1A	1B	1C	1D	2A	2B	3A	3B	3C	4			Total observations	Sum of criteria fulfilled	% fulfilling NOS	% not fulfilling NOS
	Zhang_2020	0	0	1	0	0	0	0	0	0	0	1	no	10	1	10	90
	Xiao_2020	1	0	0	0	0	0	1	0	0	0	2	no	10	2	20	80
	Bhushan_2022	0	0	0	1	1	1	0	0	0	0	3	no	10	3	30	70
	Shen_2021	0	0	0	1	1	1	0	0	0	0	3	no	10	3	30	70
	Wen_2021	0	0	0	1	0	1	1	0	0	0	3	no	10	3	30	70
	Hocaoglu_2019	1	0	1	0	0	1	1	0	0	0	4	yes	10	4	40	60
	Li_2021	0	1	1	0	1	1	0	0	0	0	4	yes	10	4	40	60
	Filardi_2022	1	1	0	1	0	0	0	0	0	1	4	no	10	4	40	60
	Gillet_2019	1	0	1	0	0	1	1	0	0	1	5	yes	10	5	50	50
	Wang_2021	1	0	0	1	1	1	1	0	0	0	5	yes	10	5	50	50
	Yu_2021	1	1	0	1	0	0	1	1	0	0	5	yes	10	5	50	50
	Zhou_2019	1	0	1	0	1	1	1	0	0	0	5	yes	10	5	50	50
	Lamadrid-Romero_2018	1	1	0	0	1	0	1	1	0	0	5	no	10	5	50	50
	Nair_2021	1	0	1	0	1	1	1	0	0	0	5	no	10	5	50	50
	Niu_2022	0	1	1	1	0	0	1	1	0	0	5	no	10	5	50	50
	Tagoma_2018	1	0	1	0	0	1	1	1	0	0	5	no	10	5	50	50
	Hromadnikova_2022	1	1	1	0	0	1	1	1	0	0	6	yes	10	6	60	40
	Nair_2018	1	0	1	0	1	1	1	0	0	1	6	yes	10	6	60	40
	Yoffe_2019	0	0	1	1	1	1	1	1	0	0	6	yes	10	6	60	40
	Cao_2017	0	0	1	1	1	1	1	1	0	0	6	no	10	6	60	40
	Martínez-Ibarra_2019	1	1	1	1	1	0	1	1	0	0	7	yes	10	7	70	30
	Radojičić_2022	1	1	1	1	0	0	1	1	0	1	7	yes	10	7	70	30
	Wander_2017	1	1	0	1	1	1	1	1	0	0	7	yes	10	7	70	30
	Wei_2021	1	1	1	1	0	1	1	1	0	0	7	yes	10	7	70	30
	Zhang_2021	1	1	1	1	0	1	1	1	0	0	7	yes	10	7	70	30
	Peng_2018	1	1	1	1	0	0	1	1	0	1	7	no	10	7	70	30
	Stirm_2018	1	0	1	1	1	1	1	1	0	0	7	no	10	7	70	30
	Abdeltawab_2021	0	1	1	1	1	1	1	1	0	1	8	yes	10	8	80	20
	Juchnicka_2022	1	1	1	1	1	1	1	1	0	0	8	yes	10	8	80	20
	Sørensen_2021	1	1	1	1	1	1	1	1	0	0	8	yes	10	8	80	20
	Sørensen_2022	1	1	1	1	1	1	1	1	0	0	8	yes	10	8	80	20
	Ye_2022	1	1	0	1	1	1	1	1	0	1	8	yes	10	8	80	20
	Zhao_2011	1	1	0	1	1	1	1	1	0	1	8	yes	10	8	80	20
	Ke_2022	1	1	1	1	1	1	1	1	0	1	9	yes	10	9	90	10
	Pfeiffer_2020	1	1	1	1	1	1	1	1	0	1	9	yes	10	9	90	10

## Sheet: Circle diagram
	Study nr (each study can be listed multiple times, if they report on multiple miRNAs)	First author	Title	Year published	miRNAs measured (one per line, then later sorting is easier)	miRNA (systematic)
	2	Wander PL	Circulating early- and mid-pregnancy microRNAs and risk of gestational diabetes.	2017	miR-29a-3p	miR-29a-3p	11		MiRNAs investigated in 1 study	92
	4	Cao YL	Plasma microRNA-16-5p, -17-5p and -20a-5p: Novel diagnostic biomarkers for gestational diabetes mellitus.	2017	miR-16-5p T1	miR-16-5p	9		MiRNAs investigated in 2 studies	12
	24	Radojičić O	Gestational Diabetes is Associated with an Increased Expression of miR-27a in Peripheral Blood Mononuclear Cells.	2022	miR-222-3p	miR-222-3p	5		MiRNAs investigated in 3 studies	11
	5	Pfeiffer S	Circulating miR-330-3p in Late Pregnancy is Associated with Pregnancy Outcomes Among Lean Women with GDM	2020	miR-330-3p	miR-330-3p	5		MiRNAs investigated in 4 studies	7
	6	Sørensen AE	The Predictive Value of miR-16, -29a and -134 for Early Identification of Gestational Diabetes: A Nested Analysis of the DALI Cohort.	2021	miR-122-5p T1	miR-122-5p	4		MiRNAs investigated in 5 studies	2
	7	Gillet V	miRNA Profiles in Extracellular Vesicles From Serum Early in Pregnancies Complicated by Gestational Diabetes Mellitus.	2019	miR-132-3p	miR-132-3p	4		MiRNAs investigated in 9 studies	1
	2	Wander PL	Circulating early- and mid-pregnancy microRNAs and risk of gestational diabetes.	2017	miR-155-5p	miR-155-5p	4		MiRNAs investigated in 11 studies	1
	4	Cao YL	Plasma microRNA-16-5p, -17-5p and -20a-5p: Novel diagnostic biomarkers for gestational diabetes mellitus.	2017	miR-17-5p T1	miR-17-5p	4		Total:	126
	2	Wander PL	Circulating early- and mid-pregnancy microRNAs and risk of gestational diabetes.	2017	miR-210-3p	miR-210-3p	4
	1	Yoffe L	Early diagnosis of gestational diabetes mellitus using circulating microRNAs.	2019	miR-23a	miR-23a-3p	4
	12	Tagoma A	supplementary data: MicroRNA profiling of second trimester maternal plasma shows upregulation of miR-195-5p in patients with gestational diabetes.	2018	miR-99a-5p	miR-99a-5p	4
	5	Pfeiffer S	Circulating miR-330-3p in Late Pregnancy is Associated with Pregnancy Outcomes Among Lean Women with GDM	2020	miR-103-3p	miR-103-3p	3
	11	Lamadrid-Romero M	Central nervous system development-related microRNAs levels increase in the serum of gestational diabetic women during the first trimester of pregnancy.	2018	miR-125b-5p	miR-125b-5p	3
	6	Sørensen AE	The Predictive Value of miR-16, -29a and -134 for Early Identification of Gestational Diabetes: A Nested Analysis of the DALI Cohort.	2021	miR-134-5p T1	miR-134-5p	3
	3	Stirm L	Maternal whole blood cell miRNA-340 is elevated in gestational diabetes and inversely regulated by glucose and insulin.	2018	miR-19a-3p	miR-19a-3p	3
	3	Stirm L	Maternal whole blood cell miRNA-340 is elevated in gestational diabetes and inversely regulated by glucose and insulin.	2018	miR-19b-3p	miR-19b-3p	3
	4	Cao YL	Plasma microRNA-16-5p, -17-5p and -20a-5p: Novel diagnostic biomarkers for gestational diabetes mellitus.	2017	miR-20a-5p T1	miR-20a-5p	3
	12	Tagoma A	supplementary data: MicroRNA profiling of second trimester maternal plasma shows upregulation of miR-195-5p in patients with gestational diabetes.	2018	miR-221-3p	miR-221-3p	3
	12	Tagoma A	supplementary data: MicroRNA profiling of second trimester maternal plasma shows upregulation of miR-195-5p in patients with gestational diabetes.	2018	miR-30a-5p	miR-30a-5p	3
	7	Gillet V	miRNA Profiles in Extracellular Vesicles From Serum Early in Pregnancies Complicated by Gestational Diabetes Mellitus.	2019	miR-342-3p	miR-342-3p	3
	12	Tagoma A	MicroRNA profiling of second trimester maternal plasma shows upregulation of miR-195-5p in patients with gestational diabetes.	2018	miR-423-5p	miR-423-5p	3
	12	Tagoma A	MicroRNA profiling of second trimester maternal plasma shows upregulation of miR-195-5p in patients with gestational diabetes.	2018	miR-92a-3p	miR-92a-3p	3
	2	Wander PL	Circulating early- and mid-pregnancy microRNAs and risk of gestational diabetes.	2017	miR-126-3p	miR-126-3p	2
	9	Peng HY	High glucose induces dysfunction of human umbilical vein endothelial cells by upregulating miR-137 in gestational diabetes mellitus.	2018	miR-137	miR-137-3p	2
	12	Tagoma A	supplementary data: MicroRNA profiling of second trimester maternal plasma shows upregulation of miR-195-5p in patients with gestational diabetes.	2018	miR-142-3p	miR-142-3p	2
	3	Stirm L	Maternal whole blood cell miRNA-340 is elevated in gestational diabetes and inversely regulated by glucose and insulin.	2018	miR-142-5p	miR-142-5p	2
	11	Lamadrid-Romero M	Central nervous system development-related microRNAs levels increase in the serum of gestational diabetic women during the first trimester of pregnancy.	2018	miR-191-5p	miR-191-5p	2
	12	Tagoma A	MicroRNA profiling of second trimester maternal plasma shows upregulation of miR-195-5p in patients with gestational diabetes.	2018	miR-195-5p	miR-195-5p	2
	2	Wander PL	Circulating early- and mid-pregnancy microRNAs and risk of gestational diabetes.	2017	miR-21-3p	miR-21-3p	2
	5	Pfeiffer S	Circulating miR-330-3p in Late Pregnancy is Associated with Pregnancy Outcomes Among Lean Women with GDM	2020	miR-224-5p	miR-224-5p	2
	12	Tagoma A	supplementary data: MicroRNA profiling of second trimester maternal plasma shows upregulation of miR-195-5p in patients with gestational diabetes.	2018	miR-27b-3p	miR-27b-3p	2
	11	Lamadrid-Romero M	Central nervous system development-related microRNAs levels increase in the serum of gestational diabetic women during the first trimester of pregnancy.	2018	miR-30c-5p	miR-30c-5p	2
	2	Wander PL	Circulating early- and mid-pregnancy microRNAs and risk of gestational diabetes.	2017	miR-517-5p	miR-517-5p	2
	8	Martínez-Ibarra A	Unhealthy Levels of Phthalates and Bisphenol A in Mexican Pregnant Women with Gestational Diabetes and Its Association to Altered Expression of miRNAs Involved with Metabolic Disease.	2019	miR-9-5p	miR-9-5p	2
	12	Tagoma A	supplementary data: MicroRNA profiling of second trimester maternal plasma shows upregulation of miR-195-5p in patients with gestational diabetes.	2018	let-7a-5p	let-7a-5p	1
	12	Tagoma A	supplementary data: MicroRNA profiling of second trimester maternal plasma shows upregulation of miR-195-5p in patients with gestational diabetes.	2018	let-7b-5p	let-7b-5p	1
	12	Tagoma A	supplementary data: MicroRNA profiling of second trimester maternal plasma shows upregulation of miR-195-5p in patients with gestational diabetes.	2018	let-7c-5p	let-7c-5p	1
	12	Tagoma A	supplementary data: MicroRNA profiling of second trimester maternal plasma shows upregulation of miR-195-5p in patients with gestational diabetes.	2018	let-7d-5p	let-7d-5p	1
	12	Tagoma A	MicroRNA profiling of second trimester maternal plasma shows upregulation of miR-195-5p in patients with gestational diabetes.	2018	let-7e-5p	let-7e-5p	1
	12	Tagoma A	supplementary data: MicroRNA profiling of second trimester maternal plasma shows upregulation of miR-195-5p in patients with gestational diabetes.	2018	let-7f-5p	let-7f-5p	1
	3	Stirm L	Maternal whole blood cell miRNA-340 is elevated in gestational diabetes and inversely regulated by glucose and insulin.	2018	let-7g-5p	let-7g-5p	1
	12	Tagoma A	MicroRNA profiling of second trimester maternal plasma shows upregulation of miR-195-5p in patients with gestational diabetes.	2018	let-7g-5p	let-7g-5p	1
	12	Tagoma A	supplementary data: MicroRNA profiling of second trimester maternal plasma shows upregulation of miR-195-5p in patients with gestational diabetes.	2018	let-7i-5p	let-7i-5p	1
	12	Tagoma A	MicroRNA profiling of second trimester maternal plasma shows upregulation of miR-195-5p in patients with gestational diabetes.	2018	miR-100-5p	miR-100-5p	1
	12	Tagoma A	MicroRNA profiling of second trimester maternal plasma shows upregulation of miR-195-5p in patients with gestational diabetes.	2018	miR-101-3p	miR-101-3p	1
	12	Tagoma A	supplementary data: MicroRNA profiling of second trimester maternal plasma shows upregulation of miR-195-5p in patients with gestational diabetes.	2018	miR-106b-5p	miR-106b-5p	1
	11	Lamadrid-Romero M	Central nervous system development-related microRNAs levels increase in the serum of gestational diabetic women during the first trimester of pregnancy.	2018	miR-124-3p	miR-124-3p	1
	16	Nair S	Human placental exosomes in gestational diabetes mellitus carry a specfic set of miRNAs associated with skeletal muscle insulin sensitivity	2018	miR-125a-3p	miR-125a-3p	1
	12	Tagoma A	supplementary data: MicroRNA profiling of second trimester maternal plasma shows upregulation of miR-195-5p in patients with gestational diabetes.	2018	miR-128-3p	miR-128-3p	1
	11	Lamadrid-Romero M	Central nervous system development-related microRNAs levels increase in the serum of gestational diabetic women during the first trimester of pregnancy.	2018	miR-128-5p	miR-128-5p	1
	11	Lamadrid-Romero M	Central nervous system development-related microRNAs levels increase in the serum of gestational diabetic women during the first trimester of pregnancy.	2018	miR-1290	miR-1290-3p	1
	12	Tagoma A	supplementary data: MicroRNA profiling of second trimester maternal plasma shows upregulation of miR-195-5p in patients with gestational diabetes.	2018	miR-130b-3p	miR-130b-3p	1
	7	Gillet V	miRNA Profiles in Extracellular Vesicles From Serum Early in Pregnancies Complicated by Gestational Diabetes Mellitus.	2019	miR-1323	miR-1323-5p	1
	16	Nair S	Human placental exosomes in gestational diabetes mellitus carry a specfic set of miRNAs associated with skeletal muscle insulin sensitivity	2018	miR-133a-3p	miR-133a-3p	1
	7	Gillet V	miRNA Profiles in Extracellular Vesicles From Serum Early in Pregnancies Complicated by Gestational Diabetes Mellitus.	2019	miR-136-5p	miR-136-5p	1
	16	Nair S	Human placental exosomes in gestational diabetes mellitus carry a specfic set of miRNAs associated with skeletal muscle insulin sensitivity	2018	miR-138-5p	miR-138-5p	1
	12	Tagoma A	supplementary data: MicroRNA profiling of second trimester maternal plasma shows upregulation of miR-195-5p in patients with gestational diabetes.	2018	miR-139-5p	miR-139-5p	1
	17	Zhao C	Early second-trimester serum miRNA profiling predicts gestational diabetes mellitus	2011	miR-1	miR-1-3p	1
	16	Nair S	Human placental exosomes in gestational diabetes mellitus carry a specfic set of miRNAs associated with skeletal muscle insulin sensitivity	2018	miR-141-3p	miR-141-3p	1
	3	Stirm L	Maternal whole blood cell miRNA-340 is elevated in gestational diabetes and inversely regulated by glucose and insulin.	2018	miR-143-3p	miR-143-3p	1
	12	Tagoma A	MicroRNA profiling of second trimester maternal plasma shows upregulation of miR-195-5p in patients with gestational diabetes.	2018	miR-146a-5p	miR-146a-5p	1
	2	Wander PL	Circulating early- and mid-pregnancy microRNAs and risk of gestational diabetes.	2017	miR-146b-5p	miR-146b-5p	1
	12	Tagoma A	supplementary data: MicroRNA profiling of second trimester maternal plasma shows upregulation of miR-195-5p in patients with gestational diabetes.	2018	miR-147a	miR-147a-3p	1
	12	Tagoma A	supplementary data: MicroRNA profiling of second trimester maternal plasma shows upregulation of miR-195-5p in patients with gestational diabetes.	2018	miR-148a-3p	miR-148a-3p	1
	12	Tagoma A	supplementary data: MicroRNA profiling of second trimester maternal plasma shows upregulation of miR-195-5p in patients with gestational diabetes.	2018	miR-150-5p	miR-150-5p	1
	12	Tagoma A	supplementary data: MicroRNA profiling of second trimester maternal plasma shows upregulation of miR-195-5p in patients with gestational diabetes.	2018	miR-15a-3p	miR-15a-3p	1
	12	Tagoma A	supplementary data: MicroRNA profiling of second trimester maternal plasma shows upregulation of miR-195-5p in patients with gestational diabetes.	2018	miR-15a-5p	miR-15a-5p	1
	12	Tagoma A	supplementary data: MicroRNA profiling of second trimester maternal plasma shows upregulation of miR-195-5p in patients with gestational diabetes.	2018	miR-17-3p	miR-17-3p	1
	12	Tagoma A	supplementary data: MicroRNA profiling of second trimester maternal plasma shows upregulation of miR-195-5p in patients with gestational diabetes.	2018	miR-181a-5p	miR-181a-5p	1
	12	Tagoma A	supplementary data: MicroRNA profiling of second trimester maternal plasma shows upregulation of miR-195-5p in patients with gestational diabetes.	2018	miR-181b-5p	miR-181b-5p	1
	12	Tagoma A	supplementary data: MicroRNA profiling of second trimester maternal plasma shows upregulation of miR-195-5p in patients with gestational diabetes.	2018	miR-181c-5p	miR-181c-5p	1
	12	Tagoma A	supplementary data: MicroRNA profiling of second trimester maternal plasma shows upregulation of miR-195-5p in patients with gestational diabetes.	2018	miR-181d-5p	miR-181d-5p	1
	7	Gillet V	miRNA Profiles in Extracellular Vesicles From Serum Early in Pregnancies Complicated by Gestational Diabetes Mellitus.	2019	miR-182-3p	miR-182-3p	1
	12	Tagoma A	supplementary data: MicroRNA profiling of second trimester maternal plasma shows upregulation of miR-195-5p in patients with gestational diabetes.	2018	miR-182-5p	miR-182-5p	1
	11	Lamadrid-Romero M	Central nervous system development-related microRNAs levels increase in the serum of gestational diabetic women during the first trimester of pregnancy.	2018	miR-183-5p	miR-183-5p	1
	12	Tagoma A	supplementary data: MicroRNA profiling of second trimester maternal plasma shows upregulation of miR-195-5p in patients with gestational diabetes.	2018	miR-184	miR-184-3p	1
	18	Qi S	Decreased expression of miR-185 in serum and placenta of patiets with gestational diabetes mellitus	2019	miR-185 mild GDM	miR-185-5p	1
	12	Tagoma A	MicroRNA profiling of second trimester maternal plasma shows upregulation of miR-195-5p in patients with gestational diabetes.	2018	miR-18a-5p	miR-18a-5p	1
	16	Nair S	Human placental exosomes in gestational diabetes mellitus carry a specfic set of miRNAs associated with skeletal muscle insulin sensitivity	2018	miR-197-3p	miR-197-3p	1
	12	Tagoma A	supplementary data: MicroRNA profiling of second trimester maternal plasma shows upregulation of miR-195-5p in patients with gestational diabetes.	2018	miR-199a-5p	miR-199a-5p	1
	16	Nair S	Human placental exosomes in gestational diabetes mellitus carry a specfic set of miRNAs associated with skeletal muscle insulin sensitivity	2018	miR-200a-3p	miR-200a-3p	1
	11	Lamadrid-Romero M	Central nervous system development-related microRNAs levels increase in the serum of gestational diabetic women during the first trimester of pregnancy.	2018	miR-200b-3p	miR-200b-3p	1
	17	Zhao C	Early second-trimester serum miRNA profiling predicts gestational diabetes mellitus	2011	miR-203	miR-203-3p	1
	12	Tagoma A	supplementary data: MicroRNA profiling of second trimester maternal plasma shows upregulation of miR-195-5p in patients with gestational diabetes.	2018	miR-204-5p	miR-204-5p	1
	5	Pfeiffer S	Circulating miR-330-3p in Late Pregnancy is Associated with Pregnancy Outcomes Among Lean Women with GDM	2020	miR-206	miR-206-3p	1
	12	Tagoma A	supplementary data: MicroRNA profiling of second trimester maternal plasma shows upregulation of miR-195-5p in patients with gestational diabetes.	2018	miR-20b-5p	miR-20b-5p	1
	12	Tagoma A	supplementary data: MicroRNA profiling of second trimester maternal plasma shows upregulation of miR-195-5p in patients with gestational diabetes.	2018	miR-214-3p	miR-214-3p	1
	12	Tagoma A	supplementary data: MicroRNA profiling of second trimester maternal plasma shows upregulation of miR-195-5p in patients with gestational diabetes.	2018	miR-21-5p	miR-21-5p	1
	16	Nair S	Human placental exosomes in gestational diabetes mellitus carry a specfic set of miRNAs associated with skeletal muscle insulin sensitivity	2018	miR-22-3p	miR-22-3p	1
	12	Tagoma A	MicroRNA profiling of second trimester maternal plasma shows upregulation of miR-195-5p in patients with gestational diabetes.	2018	miR-23b-3p	miR-23b-3p	1
	12	Tagoma A	supplementary data: MicroRNA profiling of second trimester maternal plasma shows upregulation of miR-195-5p in patients with gestational diabetes.	2018	miR-24-3p	miR-24-3p	1
	12	Tagoma A	supplementary data: MicroRNA profiling of second trimester maternal plasma shows upregulation of miR-195-5p in patients with gestational diabetes.	2018	miR-25-3p	miR-25-3p	1
	12	Tagoma A	supplementary data: MicroRNA profiling of second trimester maternal plasma shows upregulation of miR-195-5p in patients with gestational diabetes.	2018	miR-26a-5p	miR-26a-5p	1
	12	Tagoma A	supplementary data: MicroRNA profiling of second trimester maternal plasma shows upregulation of miR-195-5p in patients with gestational diabetes.	2018	miR-26b-5p	miR-26b-5p	1
	12	Tagoma A	supplementary data: MicroRNA profiling of second trimester maternal plasma shows upregulation of miR-195-5p in patients with gestational diabetes.	2018	miR-27a-3p	miR-27a-3p	1
	12	Tagoma A	supplementary data: MicroRNA profiling of second trimester maternal plasma shows upregulation of miR-195-5p in patients with gestational diabetes.	2018	miR-28-5p	miR-28-5p	1
	12	Tagoma A	supplementary data: MicroRNA profiling of second trimester maternal plasma shows upregulation of miR-195-5p in patients with gestational diabetes.	2018	miR-29b-3p	miR-29b-3p	1
	12	Tagoma A	supplementary data: MicroRNA profiling of second trimester maternal plasma shows upregulation of miR-195-5p in patients with gestational diabetes.	2018	miR-29c-3p	miR-29c-3p	1
	12	Tagoma A	MicroRNA profiling of second trimester maternal plasma shows upregulation of miR-195-5p in patients with gestational diabetes.	2018	miR-30d-5p	miR-30d-5p	1
	12	Tagoma A	supplementary data: MicroRNA profiling of second trimester maternal plasma shows upregulation of miR-195-5p in patients with gestational diabetes.	2018	miR-30e-5p	miR-30e-5p	1
	12	Tagoma A	supplementary data: MicroRNA profiling of second trimester maternal plasma shows upregulation of miR-195-5p in patients with gestational diabetes.	2018	miR-31-5p	miR-31-5p	1
	12	Tagoma A	supplementary data: MicroRNA profiling of second trimester maternal plasma shows upregulation of miR-195-5p in patients with gestational diabetes.	2018	miR-326	miR-326-3p	1
	12	Tagoma A	supplementary data: MicroRNA profiling of second trimester maternal plasma shows upregulation of miR-195-5p in patients with gestational diabetes.	2018	miR-331-3p	miR-331-3p	1
	12	Tagoma A	supplementary data: MicroRNA profiling of second trimester maternal plasma shows upregulation of miR-195-5p in patients with gestational diabetes.	2018	miR-335-5p	miR-335-5p	1
	3	Stirm L	Maternal whole blood cell miRNA-340 is elevated in gestational diabetes and inversely regulated by glucose and insulin.	2018	miR-340-5p	miR-340-5p	1
	12	Tagoma A	supplementary data: MicroRNA profiling of second trimester maternal plasma shows upregulation of miR-195-5p in patients with gestational diabetes.	2018	miR-346	miR-346-5p	1
	12	Tagoma A	supplementary data: MicroRNA profiling of second trimester maternal plasma shows upregulation of miR-195-5p in patients with gestational diabetes.	2018	miR-34a-5p	miR-34a-5p	1
	12	Tagoma A	supplementary data: MicroRNA profiling of second trimester maternal plasma shows upregulation of miR-195-5p in patients with gestational diabetes.	2018	miR-365b-3p	miR-365b-3p	1
	7	Gillet V	miRNA Profiles in Extracellular Vesicles From Serum Early in Pregnancies Complicated by Gestational Diabetes Mellitus.	2019	miR-376c-5p	miR-376c-5p	1
	17	Zhao C	Early second-trimester serum miRNA profiling predicts gestational diabetes mellitus	2011	miR-378	miR-378a-5p	1
	12	Tagoma A	supplementary data: MicroRNA profiling of second trimester maternal plasma shows upregulation of miR-195-5p in patients with gestational diabetes.	2018	miR-39-3p	miR-39-3p	1
	6	Sørensen AE	The Predictive Value of miR-16, -29a and -134 for Early Identification of Gestational Diabetes: A Nested Analysis of the DALI Cohort.	2021	miR-433-3p T1	miR-433-3p	1
	7	Gillet V	miRNA Profiles in Extracellular Vesicles From Serum Early in Pregnancies Complicated by Gestational Diabetes Mellitus.	2019	miR-483-3p	miR-483-3p	1
	7	Gillet V	miRNA Profiles in Extracellular Vesicles From Serum Early in Pregnancies Complicated by Gestational Diabetes Mellitus.	2019	miR-494-3p	miR-494-3p	1
	7	Gillet V	miRNA Profiles in Extracellular Vesicles From Serum Early in Pregnancies Complicated by Gestational Diabetes Mellitus.	2019	miR-517a-3p	miR-517a-3p	1
	2	Wander PL	Circulating early- and mid-pregnancy microRNAs and risk of gestational diabetes.	2017	miR-518a-3p	miR-518a-3p	1
	7	Gillet V	miRNA Profiles in Extracellular Vesicles From Serum Early in Pregnancies Complicated by Gestational Diabetes Mellitus.	2019	miR-518b	miR-518b-3p	1
	17	Zhao C	Early second-trimester serum miRNA profiling predicts gestational diabetes mellitus	2011	miR-518d-3p	miR-518d-3p	1
	7	Gillet V	miRNA Profiles in Extracellular Vesicles From Serum Early in Pregnancies Complicated by Gestational Diabetes Mellitus.	2019	miR-520h	miR-520h-3p	1
	7	Gillet V	miRNA Profiles in Extracellular Vesicles From Serum Early in Pregnancies Complicated by Gestational Diabetes Mellitus.	2019	miR-525-5p	miR-525-5p	1
	12	Tagoma A	supplementary data: MicroRNA profiling of second trimester maternal plasma shows upregulation of miR-195-5p in patients with gestational diabetes.	2018	miR-574-3p	miR-574-3p	1
	17	Zhao C	Early second-trimester serum miRNA profiling predicts gestational diabetes mellitus	2011	miR-632	miR-632-3p	1
	15	Zhang YL	Dysregulation of microRNA-770-5p influences pancreatic-?-cell function by targeting TP53 regulated inhibitor of apoptosis 1 in gestational diabetes mellitus.	2020	miR-770-5p	miR-770-5p	1
	17	Zhao C	Early second-trimester serum miRNA profiling predicts gestational diabetes mellitus	2011	miR-923	miR-923 dead	1
	12	Tagoma A	supplementary data: MicroRNA profiling of second trimester maternal plasma shows upregulation of miR-195-5p in patients with gestational diabetes.	2018	miR-93-5p	miR-93-5p	1
	12	Tagoma A	supplementary data: MicroRNA profiling of second trimester maternal plasma shows upregulation of miR-195-5p in patients with gestational diabetes.	2018	miR-98-5p	miR-98-5p	1
	6	Sørensen AE	The Predictive Value of miR-16, -29a and -134 for Early Identification of Gestational Diabetes: A Nested Analysis of the DALI Cohort.	2021	miR-103-3p T1	miR-103-3p
	27	Sørensen AE	The Temporal Profile of Circulating miRNAs during Gestation in Overweight and Obese Women with or without Gestational Diabetes Mellitus.	2022	miR-103-3p Baseline	miR-103-3p
	7	Gillet V	miRNA Profiles in Extracellular Vesicles From Serum Early in Pregnancies Complicated by Gestational Diabetes Mellitus.	2019	miR-122-5p	miR-122-5p
	26	Ye Z	Plasma Exosomal miRNAs Associated With Metabolism as Early Predictor of Gestational Diabetes Mellitus.	2022	miR-122-5p Validation	miR-122-5p
	27	Sørensen AE	The Temporal Profile of Circulating miRNAs during Gestation in Overweight and Obese Women with or without Gestational Diabetes Mellitus.	2022	miR-122-5p Baseline	miR-122-5p
	12	Tagoma A	supplementary data: MicroRNA profiling of second trimester maternal plasma shows upregulation of miR-195-5p in patients with gestational diabetes.	2018	miR-125b-5p	miR-125b-5p
	17	Zhao C	Early second-trimester serum miRNA profiling predicts gestational diabetes mellitus	2011	miR-125b	miR-125b-5p
	12	Tagoma A	supplementary data: MicroRNA profiling of second trimester maternal plasma shows upregulation of miR-195-5p in patients with gestational diabetes.	2018	miR-126-3p	miR-126-3p
	12	Tagoma A	supplementary data: MicroRNA profiling of second trimester maternal plasma shows upregulation of miR-195-5p in patients with gestational diabetes.	2018	miR-132-3p	miR-132-3p
	14	Zhou X	miR-132 serves as a diagnostic biomarker in gestational diabetes mellitus and its regulatory effect on trophoblast cell viability.	2019	miR-132	miR-132-3p
	17	Zhao C	Early second-trimester serum miRNA profiling predicts gestational diabetes mellitus	2011	miR-132	miR-132-3p
	27	Sørensen AE	The Temporal Profile of Circulating miRNAs during Gestation in Overweight and Obese Women with or without Gestational Diabetes Mellitus.	2022	miR-134-5p Baseline	miR-134-5p
	28	Ke W	miR-134-5p promotes inflammation and apoptosis of trophoblast cells via regulating FOXP2 transcription in gestational diabetes mellitus.	2022	miR-134-5p	miR-134-5p
	11	Lamadrid-Romero M	Central nervous system development-related microRNAs levels increase in the serum of gestational diabetic women during the first trimester of pregnancy.	2018	miR-137	miR-137-3p
	22	Juchnicka I	miRNAs as Predictive Factors in Early Diagnosis of Gestational Diabetes Mellitus.	2022	miR-142-3p	miR-142-3p
	12	Tagoma A	supplementary data: MicroRNA profiling of second trimester maternal plasma shows upregulation of miR-195-5p in patients with gestational diabetes.	2018	miR-142-5p	miR-142-5p
	12	Tagoma A	supplementary data: MicroRNA profiling of second trimester maternal plasma shows upregulation of miR-195-5p in patients with gestational diabetes.	2018	miR-155-5p	miR-155-5p
	13	Hocaoglu M	Differential expression of candidate circulating microRNAs in maternal blood leukocytes of the patients with preeclampsia and gestational diabetes mellitus.	2019	miR-155-5p	miR-155-5p
	25	Hromadnikova I	Cardiovascular Disease-Associated MicroRNAs as Novel Biomarkers of First-Trimester Screening for Gestational Diabetes Mellitus in the Absence of Other Pregnancy-Related Complications.	2022	miR-155-5p	miR-155-5p
	6	Sørensen AE	The Predictive Value of miR-16, -29a and -134 for Early Identification of Gestational Diabetes: A Nested Analysis of the DALI Cohort.	2021	miR-16-5p T1	miR-16-5p
	8	Martínez-Ibarra A	Unhealthy Levels of Phthalates and Bisphenol A in Mexican Pregnant Women with Gestational Diabetes and Its Association to Altered Expression of miRNAs Involved with Metabolic Disease.	2019	miR-16-5p	miR-16-5p
	12	Tagoma A	supplementary data: MicroRNA profiling of second trimester maternal plasma shows upregulation of miR-195-5p in patients with gestational diabetes.	2018	miR-16-5p	miR-16-5p
	13	Hocaoglu M	Differential expression of candidate circulating microRNAs in maternal blood leukocytes of the patients with preeclampsia and gestational diabetes mellitus.	2019	miR-16-5p	miR-16-5p
	19	Nair S	Extracellular vesicle-associated miRNAs are an adaptive response to gestational diabetes mellitus.	2021	miR-16-5p early	miR-16-5p
	22	Juchnicka I	miRNAs as Predictive Factors in Early Diagnosis of Gestational Diabetes Mellitus.	2022	miR-16-5p	miR-16-5p
	25	Hromadnikova I	Cardiovascular Disease-Associated MicroRNAs as Novel Biomarkers of First-Trimester Screening for Gestational Diabetes Mellitus in the Absence of Other Pregnancy-Related Complications.	2022	miR-16-5p	miR-16-5p
	27	Sørensen AE	The Temporal Profile of Circulating miRNAs during Gestation in Overweight and Obese Women with or without Gestational Diabetes Mellitus.	2022	miR-16-5p Baseline	miR-16-5p
	11	Lamadrid-Romero M	Central nervous system development-related microRNAs levels increase in the serum of gestational diabetic women during the first trimester of pregnancy.	2018	miR-17-5p	miR-17-5p
	12	Tagoma A	supplementary data: MicroRNA profiling of second trimester maternal plasma shows upregulation of miR-195-5p in patients with gestational diabetes.	2018	miR-17-5p	miR-17-5p
	25	Hromadnikova I	Cardiovascular Disease-Associated MicroRNAs as Novel Biomarkers of First-Trimester Screening for Gestational Diabetes Mellitus in the Absence of Other Pregnancy-Related Complications.	2022	miR-17-5p	miR-17-5p
	12	Tagoma A	supplementary data: MicroRNA profiling of second trimester maternal plasma shows upregulation of miR-195-5p in patients with gestational diabetes.	2018	miR-191-5p	miR-191-5p
	25	Hromadnikova I	Cardiovascular Disease-Associated MicroRNAs as Novel Biomarkers of First-Trimester Screening for Gestational Diabetes Mellitus in the Absence of Other Pregnancy-Related Complications.	2022	miR-195-5p	miR-195-5p
	4	Cao YL	Plasma microRNA-16-5p, -17-5p and -20a-5p: Novel diagnostic biomarkers for gestational diabetes mellitus.	2017	miR-19a-3p T1	miR-19a-3p
	12	Tagoma A	supplementary data: MicroRNA profiling of second trimester maternal plasma shows upregulation of miR-195-5p in patients with gestational diabetes.	2018	miR-19a-3p	miR-19a-3p
	4	Cao YL	Plasma microRNA-16-5p, -17-5p and -20a-5p: Novel diagnostic biomarkers for gestational diabetes mellitus.	2017	miR-19b-3p T1	miR-19b-3p
	12	Tagoma A	supplementary data: MicroRNA profiling of second trimester maternal plasma shows upregulation of miR-195-5p in patients with gestational diabetes.	2018	miR-19b-3p	miR-19b-3p
	12	Tagoma A	supplementary data: MicroRNA profiling of second trimester maternal plasma shows upregulation of miR-195-5p in patients with gestational diabetes.	2018	miR-20a-5p	miR-20a-5p
	25	Hromadnikova I	Cardiovascular Disease-Associated MicroRNAs as Novel Biomarkers of First-Trimester Screening for Gestational Diabetes Mellitus in the Absence of Other Pregnancy-Related Complications.	2022	miR-20a-5p	miR-20a-5p
	7	Gillet V	miRNA Profiles in Extracellular Vesicles From Serum Early in Pregnancies Complicated by Gestational Diabetes Mellitus.	2019	miR-210-3p	miR-210-3p
	12	Tagoma A	supplementary data: MicroRNA profiling of second trimester maternal plasma shows upregulation of miR-195-5p in patients with gestational diabetes.	2018	miR-210-3p	miR-210-3p
	25	Hromadnikova I	Cardiovascular Disease-Associated MicroRNAs as Novel Biomarkers of First-Trimester Screening for Gestational Diabetes Mellitus in the Absence of Other Pregnancy-Related Complications.	2022	miR-210-3p	miR-210-3p
	13	Hocaoglu M	Differential expression of candidate circulating microRNAs in maternal blood leukocytes of the patients with preeclampsia and gestational diabetes mellitus.	2019	miR-21-3p	miR-21-3p
	21	Niu S	The Expression and Clinical Value of miR-221 and miR-320 in the Plasma of Women with Gestational Diabetes Mellitus.	2022	miR-221	miR-221-3p
	25	Hromadnikova I	Cardiovascular Disease-Associated MicroRNAs as Novel Biomarkers of First-Trimester Screening for Gestational Diabetes Mellitus in the Absence of Other Pregnancy-Related Complications.	2022	miR-221-3p	miR-221-3p
	2	Wander PL	Circulating early- and mid-pregnancy microRNAs and risk of gestational diabetes.	2017	miR-222-3p	miR-222-3p
	12	Tagoma A	MicroRNA profiling of second trimester maternal plasma shows upregulation of miR-195-5p in patients with gestational diabetes.	2018	miR-222-3p	miR-222-3p
	17	Zhao C	Early second-trimester serum miRNA profiling predicts gestational diabetes mellitus	2011	miR-222	miR-222-3p
	23	Filardi T	Identification and Validation of miR-222-3p and miR-409-3p as Plasma Biomarkers in Gestational Diabetes Mellitus Sharing Validated Target Genes Involved in Metabolic Homeostasis.	2022	miR-222-3p	miR-222-3p
	1	Yoffe L	Early diagnosis of gestational diabetes mellitus using circulating microRNAs.	2019	miR-223	miR-223-3p
	2	Wander PL	Circulating early- and mid-pregnancy microRNAs and risk of gestational diabetes.	2017	miR-223-3p	miR-223-3p
	6	Sørensen AE	The Predictive Value of miR-16, -29a and -134 for Early Identification of Gestational Diabetes: A Nested Analysis of the DALI Cohort.	2021	miR-223-3p T1	miR-223-3p
	12	Tagoma A	supplementary data: MicroRNA profiling of second trimester maternal plasma shows upregulation of miR-195-5p in patients with gestational diabetes.	2018	miR-223-3p	miR-223-3p
	20	Abdeltawab A	Circulating micro RNA-223 and angiopoietin-like protein 8 as biomarkers of gestational diabetes mellitus.	2021	miR-223	miR-223-3p
	27	Sørensen AE	The Temporal Profile of Circulating miRNAs during Gestation in Overweight and Obese Women with or without Gestational Diabetes Mellitus.	2022	miR-223-3p Baseline	miR-223-3p
	16	Nair S	Human placental exosomes in gestational diabetes mellitus carry a specfic set of miRNAs associated with skeletal muscle insulin sensitivity	2018	miR-224-5p	miR-224-5p
	12	Tagoma A	supplementary data: MicroRNA profiling of second trimester maternal plasma shows upregulation of miR-195-5p in patients with gestational diabetes.	2018	miR-23a-3p	miR-23a-3p
	25	Hromadnikova I	Cardiovascular Disease-Associated MicroRNAs as Novel Biomarkers of First-Trimester Screening for Gestational Diabetes Mellitus in the Absence of Other Pregnancy-Related Complications.	2022	miR-23a-3p	miR-23a-3p
	29	Bhushan	MicroRNA-7 Regulates Insulin Signaling Pathway by Targeting IRS1, IRS2, and RAF1 Genes in Gestational Diabetes Mellitus.	2022	miR-23a-3p	miR-23a-3p
	16	Nair S	Human placental exosomes in gestational diabetes mellitus carry a specfic set of miRNAs associated with skeletal muscle insulin sensitivity	2018	miR-27b-3p	miR-27b-3p
	6	Sørensen AE	The Predictive Value of miR-16, -29a and -134 for Early Identification of Gestational Diabetes: A Nested Analysis of the DALI Cohort.	2021	miR-29a-3p T1	miR-29a-3p
	7	Gillet V	miRNA Profiles in Extracellular Vesicles From Serum Early in Pregnancies Complicated by Gestational Diabetes Mellitus.	2019	miR-29a-3p	miR-29a-3p
	8	Martínez-Ibarra A	Unhealthy Levels of Phthalates and Bisphenol A in Mexican Pregnant Women with Gestational Diabetes and Its Association to Altered Expression of miRNAs Involved with Metabolic Disease.	2019	miR-29a-3p	miR-29a-3p
	12	Tagoma A	supplementary data: MicroRNA profiling of second trimester maternal plasma shows upregulation of miR-195-5p in patients with gestational diabetes.	2018	miR-29a-3p	miR-29a-3p
	17	Zhao C	Early second-trimester serum miRNA profiling predicts gestational diabetes mellitus	2011	miR-29a	miR-29a-3p
	17	Zhao C	Early second-trimester serum miRNA profiling predicts gestational diabetes mellitus	2011	miR-29a	miR-29a-3p
	17	Zhao C	Early second-trimester serum miRNA profiling predicts gestational diabetes mellitus	2011	miR-29a	miR-29a-3p
	17	Zhao C	Early second-trimester serum miRNA profiling predicts gestational diabetes mellitus	2011	miR-29a	miR-29a-3p
	25	Hromadnikova I	Cardiovascular Disease-Associated MicroRNAs as Novel Biomarkers of First-Trimester Screening for Gestational Diabetes Mellitus in the Absence of Other Pregnancy-Related Complications.	2022	miR-29a-3p	miR-29a-3p
	27	Sørensen AE	The Temporal Profile of Circulating miRNAs during Gestation in Overweight and Obese Women with or without Gestational Diabetes Mellitus.	2022	miR-29a-3p Baseline	miR-29a-3p
	7	Gillet V	miRNA Profiles in Extracellular Vesicles From Serum Early in Pregnancies Complicated by Gestational Diabetes Mellitus.	2019	miR-29b-3p	miR-29b-3p
	11	Lamadrid-Romero M	Central nervous system development-related microRNAs levels increase in the serum of gestational diabetic women during the first trimester of pregnancy.	2018	miR-30b-5p	miR-30b-5p
	12	Tagoma A	MicroRNA profiling of second trimester maternal plasma shows upregulation of miR-195-5p in patients with gestational diabetes.	2018	miR-30b-5p	miR-30b-5p
	12	Tagoma A	MicroRNA profiling of second trimester maternal plasma shows upregulation of miR-195-5p in patients with gestational diabetes.	2018	miR-30c-5p	miR-30c-5p
	6	Sørensen AE	The Predictive Value of miR-16, -29a and -134 for Early Identification of Gestational Diabetes: A Nested Analysis of the DALI Cohort.	2021	miR-330-3p T1	miR-330-3p
	8	Martínez-Ibarra A	Unhealthy Levels of Phthalates and Bisphenol A in Mexican Pregnant Women with Gestational Diabetes and Its Association to Altered Expression of miRNAs Involved with Metabolic Disease.	2019	miR-330-3p	miR-330-3p
	10	Xiao Y	MiR-330-3p contributes to INS-1 cell dysfunction by targeting glucokinase in gestational diabetes mellitus.	2020	miR-330-3p	miR-330-3p
	27	Sørensen AE	The Temporal Profile of Circulating miRNAs during Gestation in Overweight and Obese Women with or without Gestational Diabetes Mellitus.	2022	miR-330-3p Baseline	miR-330-3p
	12	Tagoma A	MicroRNA profiling of second trimester maternal plasma shows upregulation of miR-195-5p in patients with gestational diabetes.	2018	miR-342-3p	miR-342-3p
	25	Hromadnikova I	Cardiovascular Disease-Associated MicroRNAs as Novel Biomarkers of First-Trimester Screening for Gestational Diabetes Mellitus in the Absence of Other Pregnancy-Related Complications.	2022	miR-342-3p	miR-342-3p
	19	Nair S	Extracellular vesicle-associated miRNAs are an adaptive response to gestational diabetes mellitus.	2021	miR-423-5p early	miR-423-5p
	26	Ye Z	Plasma Exosomal miRNAs Associated With Metabolism as Early Predictor of Gestational Diabetes Mellitus.	2022	miR-423-5p Validation	miR-423-5p
	7	Gillet V	miRNA Profiles in Extracellular Vesicles From Serum Early in Pregnancies Complicated by Gestational Diabetes Mellitus.	2019	miR-517-5p	miR-517-5p
	19	Nair S	Extracellular vesicle-associated miRNAs are an adaptive response to gestational diabetes mellitus.	2021	miR-92a-3p early	miR-92a-3p
	25	Hromadnikova I	Cardiovascular Disease-Associated MicroRNAs as Novel Biomarkers of First-Trimester Screening for Gestational Diabetes Mellitus in the Absence of Other Pregnancy-Related Complications.	2022	miR-92a-3p	miR-92a-3p
	11	Lamadrid-Romero M	Central nervous system development-related microRNAs levels increase in the serum of gestational diabetic women during the first trimester of pregnancy.	2018	miR-9-5p	miR-9-5p
	17	Zhao C	Early second-trimester serum miRNA profiling predicts gestational diabetes mellitus	2011	miR-99a	miR-99a-5p
	26	Ye Z	Plasma Exosomal miRNAs Associated With Metabolism as Early Predictor of Gestational Diabetes Mellitus.	2022	miR-99a-5p Validation'	miR-99a-5p
	16	Nair S	Human placental exosomes in gestational diabetes mellitus carry a specfic set of miRNAs associated with skeletal muscle insulin sensitivity	2018	miR-99b-5p	miR-99b-5p
	17	Zhao C	Early second-trimester serum miRNA profiling predicts gestational diabetes mellitus	2011	miR-132	miR-132
	17	Zhao C	Early second-trimester serum miRNA profiling predicts gestational diabetes mellitus	2011	miR-222	miR-222

## Sheet: Relative Statistics
Line	Study	miRNA	Mean GDM	Mean NGT	SD GDM	SD NGT	N NGT	N GDM			Relative mean GDM	Relative mean NGT	Realtiv SD NGT	Relative SD GDM	Fold-change	SEM NGT	SEM GDM	-95% CI NGT	+95% CI NGT	-95% CI GDM	+95% CI GDM	N NGT	N GDM
1	1	miR-223	10.1059	1.08696	2.60755	0.227125	10	10		miR-223	9.29741	1	0.208955	2.39895	9.29741	0.0660774	0.758613	0.870488	1.12951	7.81053	10.7843	10	10
2		miR-23a-3p	10.119	1.08989	0.243166	1.86567	10	10		miR-23a-3p	9.28449	1	1.7118	0.223111	9.28449	0.541319	0.0705539	-0.060986	2.06099	9.1462	9.42277	10	10
3	2	miR-126-3p	1	0.8	1.79104	1.86567	80	36		miR-126-3p	1.25	1	2.33209	2.23881	1.25	0.388682	0.373134	0.238184	1.76182	0.518657	1.98134	80	36
4		miR-155-5p	3.8	1.8	9.40299	3.35821	80	36		miR-155-5p	2.11111	1	1.86567	5.22388	2.11111	0.310945	0.870647	0.390547	1.60945	0.404643	3.81758	80	36
5		miR-21-3p	12.2	3.4	22.9851	7.83582	80	36		miR-21-3p	3.58824	1	2.30465	6.76032	3.58824	0.384109	1.12672	0.247147	1.75285	1.37987	5.79661	80	36
6		miR-146b-5p	3.9	1.4	6.41791	3.73134	80	36		miR-146b-5p	2.78571	1	2.66525	4.58422	2.78571	0.444208	0.764037	0.129353	1.87065	1.2882	4.28323	80	36
7		miR-210-3p	2.3	1.5	2.91045	2.68657	80	36		miR-210-3p	1.53333	1	1.79104	1.9403	1.53333	0.298507	0.323383	0.414925	1.58507	0.899502	2.16716	80	36
8		miR-222-3p	1.2	1.1	1.56716	2.08955	80	36		miR-222-3p	1.09091	1	1.89959	1.42469	1.09091	0.316599	0.237449	0.379466	1.62053	0.625509	1.55631	80	36
9		miR-223-3p	1.7	0.9	1.64179	2.23881	80	36		miR-223-3p	1.88889	1	2.48756	1.82421	1.88889	0.414594	0.304035	0.187396	1.8126	1.29298	2.4848	80	36
10		miR-517-5p	5.2	2.7	13.3582	7.68657	80	36		miR-517-5p	1.92593	1	2.84688	4.94748	1.92593	0.474479	0.824581	0.0700203	1.92998	0.309748	3.5421	80	36
11		miR-518a-3p	6.1	5.1	30.5224	19.5522	80	36		miR-518a-3p	1.19608	1	3.83377	5.98478	1.19608	0.638962	0.997464	-0.252366	2.25237	-0.75895	3.15111	80	36
12		miR-29a-3p	1	0.7	1.41791	1.41791	80	36		miR-29a-3p	1.42857	1	2.02559	2.02559	1.42857	0.337598	0.337598	0.338308	1.66169	0.76688	2.09026	80	36
13	3	miR-340-5p	0.000713514	0.000572973	0.000484066	0.000306575	30	30		miR-340-5p	1.24528	1	0.53506	0.844832	1.24528	0.0976882	0.154245	0.808531	1.19147	0.942964	1.5476	30	30
14		miR-19a-3p	0.159223	0.182524	0.0463701	0.0608607	30	30		miR-19a-3p	0.87234	1	0.333439	0.254049	0.87234	0.0608774	0.0463828	0.88068	1.11932	0.78143	0.963251	30	30
15		miR-142-5p	0.00578947	0.00484211	0.00274941	0.00180676	30	30		miR-142-5p	1.19565	1	0.373134	0.567813	1.19565	0.0681247	0.103668	0.866476	1.13352	0.992463	1.39884	30	30
16		miR-143-3p	0.00111702	0.000893617	0.000523976	0.00109559	30	30		miR-143-3p	1.25	1	1.22601	0.586354	1.25	0.223838	0.107053	0.561277	1.43872	1.04018	1.45982	30	30
17		miR-19b-3p	0.138776	0.146939	0.027414	0.021322	30	30		miR-19b-3p	0.944444	1	0.145108	0.186567	0.944444	0.0264929	0.0340623	0.948074	1.05193	0.877682	1.01121	30	30
18		let-7g-5p	0.443878	0.359694	0.291273	0.268428	30	30		let-7g-5p	1.23404	1	0.746269	0.809781	1.23404	0.136249	0.147845	0.732951	1.26705	0.944266	1.52382	30	30
19	4	miR-16-5p T1	1.59848	1.10606	0.030303	0.045455	72	85		miR-16-5p T1	1.44521	1	0.0410963	0.0273972	1.44521	0.00445752	0.00297165	0.991263	1.00874	1.43938	1.45103	72	85
20		miR-16-5p T2	2.60546	1.11663	0.037221	0.074442	72	85		miR-16-5p T2	2.33333	1	0.0666669	0.0333335	2.33333	0.00723105	0.00361552	0.985827	1.01417	2.32625	2.34042	72	85
21		miR-16-5p T3	2.72798	1.15026	0.069948	0.07772	72	85		miR-16-5p T3	2.37162	1	0.0675674	0.0608106	2.37162	0.00732871	0.00659584	0.985636	1.01436	2.35869	2.38455	72	85
22		miR-17-5p T1	1.60641	1.14645	0.05492	0.04119	72	85		miR-17-5p T1	1.4012	1	0.0359282	0.0479043	1.4012	0.00389696	0.00519595	0.992362	1.00764	1.39101	1.41138	72	85
23		miR-17-5p T2	1.935	1.1475	0.06	0.0375	72	85		miR-17-5p T2	1.68627	1	0.0326797	0.0522876	1.68627	0.00354462	0.00567138	0.993053	1.00695	1.67516	1.69739	72	85
24		miR-17-5p T3	2.14286	1.37705	0.105386	0.04918	72	85		miR-17-5p T3	1.55612	1	0.035714	0.0765303	1.55612	0.00387373	0.00830088	0.992407	1.00759	1.53985	1.57239	72	85
25		miR-20a-5p T1	1.52392	1.1139	0.05467	0.082005	72	85		miR-20a-5p T1	1.3681	1	0.07362	0.04908	1.3681	0.00798521	0.00532348	0.984349	1.01565	1.35766	1.37853	72	85
26		miR-20a-5p T2	1.73759	1.24113	0.056738	0.085106	72	85		miR-20a-5p T2	1.4	1	0.0685711	0.0457146	1.4	0.00743758	0.00495845	0.985422	1.01458	1.39028	1.40972	72	85
27		miR-20a-5p T3	1.79054	1.25676	0.060811	0.094594	72	85		miR-20a-5p T3	1.42473	1	0.0752683	0.0483872	1.42473	0.008164	0.00524833	0.983999	1.016	1.41444	1.43502	72	85
28		miR-19a-3p T1	0.735941	0.684597	0.036675	0.02445	72	85		miR-19a-3p T1	1.075	1	0.0357145	0.0535717	1.075	0.00387378	0.00581067	0.992407	1.00759	1.06361	1.08639	72	85
29		miR-19a-3p T2	0.790361	0.759036	0.040964	0.014458	72	85		miR-19a-3p T2	1.04127	1	0.0190478	0.0539684	1.04127	0.00206603	0.0058537	0.995951	1.00405	1.0298	1.05274	72	85
30		miR-19a-3p T3	1.52885	1.44231	0.096154	0.048077	72	85		miR-19a-3p T3	1.06	1	0.0333334	0.0666668	1.06	0.00361551	0.00723103	0.992914	1.00709	1.04583	1.07417	72	85
31		miR-19b-3p T1	0.737101	0.675676	0.019656	0.02457	72	85		miR-19b-3p T1	1.09091	1	0.0363636	0.0290909	1.09091	0.00394419	0.00315535	0.992269	1.00773	1.08472	1.09709	72	85
32		miR-19b-3p T2	0.720195	0.693431	0.026764	0.03163	72	85		miR-19b-3p T2	1.0386	1	0.0456138	0.0385965	1.0386	0.00494751	0.00418638	0.990303	1.0097	1.03039	1.0468	72	85
33		miR-19b-3p T3	1.63934	1.52693	0.084309	0.06089	72	85		miR-19b-3p T3	1.07362	1	0.0398773	0.0552146	1.07362	0.00432531	0.00598887	0.991522	1.00848	1.06188	1.08536	72	85
34	5	miR-330-3p	656943	20098	999142	30807.5	29	31		miR-330-3p	32.687	1	1.53286	49.7135	32.687	0.27531	8.92881	0.460392	1.53961	15.1865	50.1875	29	31
35		miR-224-5p	78205	60298	107228	60159	20	26		miR-224-5p	1.29698	1	0.997694	1.77831	1.29698	0.195664	0.348755	0.616499	1.3835	0.613416	1.98053	20	26
36		miR-206	4048	5109	3473.13	6379.1	29	31		miR-206	0.792327	1	1.2486	0.679807	0.792327	0.224255	0.122097	0.560459	1.43954	0.553017	1.03164	29	31
37		miR-103-3p	30804	28588	48832.1	62706.7	20	26		miR-103-3p	1.07752	1	2.19346	1.70813	1.07752	0.430173	0.334992	0.15686	1.84314	0.42093	1.7341	20	26
38	6	miR-16-5p T1	1.139	1	1.116	0.7012	41	39		miR-16-5p T1	1.139	1	0.7012	1.116	1.139	0.1109	0.1811	0.782636	1.21736	0.784044	1.49396	41	39
39		miR-16-5p T2/T3	2.077	1	1.907	0.7012	41	40		miR-16-5p T2/T3	2.077	1	0.7012	1.907	2.077	0.1109	0.3094	0.782636	1.21736	1.47058	2.68342	41	40
40		miR-29a-3p T1	1.39	1	1.274	0.8481	41	39		miR-29a-3p T1	1.4	1	0.8481	1.274	1.4	0.1341	0.204	0.737164	1.26284	1.00016	1.79984	41	39
41		miR-29a-3p T2/T3	1.72	1	1.162	0.8481	41	40		miR-29a-3p T2/T3	1.72	1	0.8481	1.162	1.72	0.1341	0.1837	0.737164	1.26284	1.35995	2.08005	41	40
42		miR-134-5p T1	1.557	1	1.617	0.6724	41	39		miR-134-5p T1	1.557	1	0.6724	1.617	1.557	0.105	0.259	0.7942	1.2058	1.04936	2.06464	41	39
43		miR-134-5p T2/T3	1.462	1	0.8881	0.6724	41	40		miR-134-5p T2/T3	1.462	1	0.6724	0.8881	1.462	0.105	0.1404	0.7942	1.2058	1.18682	1.73718	41	40
44		miR-122-5p T1	0.905	1	1.122	1.255	41	39		miR-122-5p T1	0.905	1	1.255	1.122	0.905	0.196	0.1845	0.61584	1.38416	0.54338	1.26662	41	39
45		miR-122-5p T2/T3	1.555	1	1.763	1.255	41	40		miR-122-5p T2/T3	1.555	1	1.255	1.763	1.555	0.196	0.2823	0.61584	1.38416	1.00169	2.10831	41	40
46		miR-103-3p T1	0.8784	1	0.7966	0.7183	41	39		miR-103-3p T1	0.8784	1	0.7183	0.7966	0.8784	0.1122	0.131	0.780088	1.21991	0.62164	1.13516	41	39
47		miR-103-3p T2/T3	1.433	1	1.323	0.7183	41	40		miR-103-3p T2/T3	1.433	1	0.7183	1.323	1.433	0.1122	0.2119	0.780088	1.21991	1.01768	1.84832	41	40
48		miR-223-3p T1	1.034	1	0.8262	0.8117	41	39		miR-223-3p T1	1.034	1	0.8117	0.8262	1.034	0.1268	0.1323	0.751472	1.24853	0.774692	1.29331	41	39
49		miR-223-3p T2/T3	1.491	1	1.277	0.8117	41	40		miR-223-3p T2/T3	1.491	1	0.8117	1.277	1.491	0.1268	0.202	0.751472	1.24853	1.09508	1.88692	41	40
50		miR-330-3p T1	0.6301	1	0.7162	1.443	41	39		miR-330-3p T1	0.6301	1	1.443	0.7162	0.6301	0.2372	0.1162	0.535088	1.46491	0.402348	0.857852	41	39
51		miR-330-3p T2/T3	1.091	1	1.652	1.443	41	40		miR-330-3p T2/T3	1.091	1	1.443	1.652	1.091	0.2372	0.268	0.535088	1.46491	0.56572	1.61628	41	40
52		miR-433-3p T1	1.087	1	0.8815	0.7414	41	39		miR-433-3p T1	1.087	1	0.7414	0.8815	1.087	0.1158	0.1412	0.773032	1.22697	0.810248	1.36375	41	39
53		miR-433-3p T2/T3	1.255	1	0.9567	0.7414	41	30		miR-433-3p T2/T3	1.255	1	0.7414	0.9567	1.255	0.1158	0.1513	0.773032	1.22697	0.958452	1.55155	41	30
54	7	miR-122-5p	1.28324	0.786127	0.70745	0.621172	46	23		miR-122-5p	1.63235	1	0.790167	0.899918	1.63235	0.116504	0.187646	0.771653	1.22835	1.26457	2.00014	46	23
55		miR-132-3p	1.34375	0.8125	0.618	0.658815	46	23		miR-132-3p	1.65385	1	0.81085	0.760615	1.65385	0.119553	0.158599	0.765676	1.23432	1.34299	1.9647	46	23
56		miR-1323	1.08955	0.656716	1.14725	0.623747	46	23		miR-1323	1.65909	1	0.949796	1.74695	1.65909	0.14004	0.364264	0.725522	1.27448	0.945133	2.37305	46	23
57		miR-182-3p	1.35736	0.792793	1.05777	0.761956	46	23		miR-182-3p	1.71212	1	0.961104	1.33423	1.71212	0.141707	0.278207	0.722254	1.27775	1.16684	2.25741	46	23
58		miR-210-3p	1.03125	0.78125	0.81623	0.51306	46	23		miR-210-3p	1.32	1	0.656716	1.04477	1.32	0.0968276	0.217851	0.810218	1.18978	0.893013	1.74699	46	23
59		miR-29a-3p	1.15385	0.830769	0.95293	0.688863	46	23		miR-29a-3p	1.38889	1	0.829187	1.14705	1.38889	0.122257	0.239175	0.760376	1.23962	0.920105	1.85767	46	23
60		miR-29b-3p	1.10092	0.779817	1.12967	0.616185	46	23		miR-29b-3p	1.41176	1	0.790167	1.44864	1.41176	0.116504	0.302061	0.771653	1.22835	0.819724	2.00381	46	23
61		miR-517-5p	1.1315	0.795107	1.11826	0.639007	44	22		miR-517-5p	1.42308	1	0.803674	1.40643	1.42308	0.121158	0.299851	0.76253	1.23747	0.835369	2.01079	44	22
62		miR-517a-3p	0.705882	0.619195	0.57299	0.877963	34	20		miR-517a-3p	1.14	1	1.41791	0.925379	1.14	0.24317	0.206921	0.523387	1.47661	0.734435	1.54557	34	20
63		miR-520h	0.913897	0.70997	0.71583	0.417099	25	13		miR-520h	1.28723	1	0.587488	1.00825	1.28723	0.117498	0.279639	0.769705	1.2303	0.739141	1.83533	25	13
64		miR-136-5p	1.15727	0.860534	0.90792	0.608973	46	23		miR-136-5p	1.34483	1	0.707669	1.05507	1.34483	0.10434	0.219996	0.795494	1.20451	0.913635	1.77602	46	23
65		miR-342-3p	1.2561	0.756098	0.72807	0.509647	46	23		miR-342-3p	1.66129	1	0.674049	0.962931	1.66129	0.0993831	0.200785	0.805209	1.19479	1.26775	2.05483	46	23
66		miR-376c-5p	1.03834	0.750799	0.94178	0.727195	46	23		miR-376c-5p	1.38298	1	0.968561	1.25437	1.38298	0.142807	0.261554	0.720099	1.2799	0.870332	1.89563	46	23
67		miR-494-3p	1.15596	0.715596	0.83527	0.657264	46	23		miR-494-3p	1.61538	1	0.918484	1.16724	1.61538	0.135423	0.243386	0.734571	1.26543	1.13835	2.09242	46	23
68		miR-483-3p	0.966565	0.693009	0.66688	0.789366	46	23		miR-483-3p	1.39474	1	1.13904	0.962296	1.39474	0.167943	0.200653	0.670833	1.32917	1.00146	1.78802	46	23
69	8	miR-9-5p	3.00761	1.14213	3.12276	0.714277	22	18		miR-9-5p	2.63333	1	0.625389	2.73415	2.63333	0.133333	0.644444	0.738667	1.26133	1.37022	3.89644	22	18
70		miR-16-5p	1.49725	1.07143	1.92318	0.644288	22	18		miR-16-5p	1.39744	1	0.601335	1.79496	1.39744	0.128205	0.423077	0.748718	1.25128	0.568205	2.22667	22	18
71		miR-29a-3p	2.04261	0.952381	1.59498	0.646549	22	18		miR-29a-3p	2.14474	1	0.678876	1.67473	2.14474	0.144737	0.394737	0.716316	1.28368	1.37105	2.91842	22	18
72		miR-330-3p	2.90281	1.02302	2.1159	0.599797	22	18		miR-330-3p	2.8375	1	0.586302	2.06829	2.8375	0.125	0.4875	0.755	1.245	1.882	3.793	22	18
73	9	miR-137	1.14286	0.792453	0.375467	0.16807	12	11		miR-137	1.44218	1	0.212088	0.473803	1.44218	0.0612245	0.142857	0.88	1.12	1.16218	1.72218	12	11
74	10	miR-330-3p	3.96262	0.971963	1.84424	0.623053	10	30		miR-330-3p	4.07692	1	0.641025	1.89744	4.07692	0.20271	0.346423	0.602688	1.39731	3.39793	4.75591	10	30
75	11	miR-183-5p T1	3.67491	0.989399	2.90317	0.445447	12	13		miR-183-5p T1	3.71429	1	0.45022	2.93428	3.71429	0.129967	0.813823	0.745264	1.25474	2.11919	5.30938	12	13
76		miR-200b-3p T1	3.22261	0.989399	2.8957	0.509284	12	13		miR-200b-3p T1	3.25714	1	0.51474	2.92672	3.25714	0.148593	0.811727	0.708758	1.29124	1.66616	4.84813	12	13
77		miR-9-5p T1	1.27208	0.989399	2.41021	1.12335	12	13		miR-9-5p T1	1.28571	1	1.13539	2.43603	1.28571	0.327759	0.675634	0.357593	1.64241	-0.0385292	2.60996	12	13
78		miR-17-5p T1	2.12014	0.989399	2.70259	0.955665	12	13		miR-17-5p T1	2.14286	1	0.965904	2.73154	2.14286	0.278833	0.757594	0.453488	1.54651	0.657973	3.62774	12	13
79		miR-30b-5p T1	1.5265	0.989399	1.52574	0.578651	12	13		miR-30b-5p T1	1.54286	1	0.584851	1.54208	1.54286	0.168832	0.427697	0.669089	1.33091	0.70457	2.38114	12	13
80		miR-30c-5p T1	1.92226	0.989399	3.47359	0.842023	12	13		miR-30c-5p T1	1.94286	1	0.851045	3.51081	1.94286	0.245675	0.973724	0.518476	1.48152	0.0343575	3.85136	12	13
81		miR-124-3p T1	0.254416	1.01767	1.39126	2.10728	12	13		miR-124-3p T1	0.249999	1	2.0707	1.3671	0.249999	0.59776	0.379167	-0.17161	2.17161	-0.493167	0.993166	12	13
82		miR-125b-5p T1	2.23321	1.01767	1.7027	0.569366	12	13		miR-125b-5p T1	2.19445	1	0.559482	1.67314	2.19445	0.161508	0.464046	0.683443	1.31656	1.28491	3.10398	12	13
83		miR-128-3p T1	0.452296	1.01767	0.443213	0.743175	12	13		miR-128-3p T1	0.444444	1	0.730273	0.435518	0.444444	0.210812	0.120791	0.586809	1.41319	0.207693	0.681195	12	13
84		miR-191-5p T1	5.22968	1.01767	9.16464	0.87185	12	13		miR-191-5p T1	5.13889	1	0.856715	9.00554	5.13889	0.247312	2.49769	0.515268	1.48473	0.243425	10.0344	12	13
85		miR-1290 T1	2.5159	1.01767	2.46132	0.565882	12	13		miR-1290 T1	2.47222	1	0.556058	2.41859	2.47222	0.16052	0.670797	0.685381	1.31462	1.15746	3.78699	12	13
86		miR-137 T1	0.961131	1.01767	0.590315	0.490789	12	13		miR-137 T1	0.944445	1	0.482269	0.580067	0.944445	0.139219	0.160882	0.727131	1.27287	0.629117	1.25977	12	13
87		miR-183-5p T2	2.03175	0.990476	2.09469	1.04518	24	24		miR-183-5p T2	2.05128	1	1.05523	2.11484	2.05128	0.215398	0.431689	0.57782	1.42218	1.20517	2.89739	24	24
88		miR-200b-3p T2	3.2254	0.990476	6.05331	1.52099	24	24		miR-200b-3p T2	3.25641	1	1.53562	6.11151	3.25641	0.313457	1.24751	0.385625	1.61438	0.811296	5.70152	24	24
89		miR-9-5p T2	2.48889	0.990476	9.31396	8.78468	24	24		miR-9-5p T2	2.51282	1	8.86915	9.40352	2.51282	1.81041	1.91949	-2.5484	4.5484	-1.24937	6.27501	24	24
90		miR-17-5p T2	1.85397	0.990476	13.4059	2.40142	24	24		miR-17-5p T2	1.87179	1	2.42451	13.5348	1.87179	0.494901	2.76279	0.0299946	1.97001	-3.54327	7.28686	24	24
91		miR-30b-5p T2	0.55873	0.990476	0.633246	2.1424	24	24		miR-30b-5p T2	0.564103	1	2.163	0.639335	0.564103	0.44152	0.130504	0.134622	1.86538	0.308315	0.81989	24	24
92		miR-30c-5p T2	1.49841	0.990476	24.6664	10.0731	24	24		miR-30c-5p T2	1.51282	1	10.17	24.9035	1.51282	2.07594	5.08342	-3.06884	5.06884	-8.45067	11.4763	24	24
93		miR-124-3p T2	2.4381	0.990476	5.43103	5.28762	24	24		miR-124-3p T2	2.46154	1	5.33846	5.48325	2.46154	1.08971	1.11926	-1.13583	3.13583	0.267782	4.6553	24	24
94		miR-125b-5p T2	0.965079	0.990476	1.38508	1.88794	24	24		miR-125b-5p T2	0.974359	1	1.9061	1.3984	0.974359	0.389081	0.285447	0.237402	1.7626	0.414882	1.53384	24	24
95		miR-128-3p T2	0.457142	0.990476	0.443213	0.802722	24	24		miR-128-3p T2	0.461538	1	0.810441	0.447474	0.461538	0.165431	0.0913403	0.675756	1.32424	0.282511	0.640565	24	24
96		miR-191-5p T2	0.609523	0.990476	0.982695	4.03753	24	24		miR-191-5p T2	0.615384	1	4.07635	0.992144	0.615384	0.832082	0.202521	-0.630881	2.63088	0.218444	1.01232	24	24
97		miR-1290 T2	0.787301	0.990476	1.2573	3.24211	24	24		miR-1290 T2	0.794871	1	3.27328	1.26939	0.794871	0.668156	0.259113	-0.309586	2.30959	0.28701	1.30273	24	24
98		miR-137 T2	1.24444	0.990476	0.843173	0.91752	24	24		miR-137 T2	1.25641	1	0.926342	0.851281	1.25641	0.189089	0.173767	0.629386	1.37061	0.915827	1.59699	24	24
99		miR-183-5p T3	0.366013	1.01961	0.0945618	0.448769	16	20		miR-183-5p T3	0.358974	1	0.440139	0.0927433	0.358974	0.110035	0.020738	0.784332	1.21567	0.318328	0.399621	16	20
100		miR-200b-3p T3	0.418301	1.01961	0.252984	0.411635	16	20		miR-200b-3p T3	0.410257	1	0.403719	0.248119	0.410257	0.10093	0.055481	0.802178	1.19782	0.301514	0.518999	16	20
101		miR-9-5p T3	1.51634	1.01961	4.03516	1.65139	16	20		miR-9-5p T3	1.48718	1	1.61963	3.95756	1.48718	0.404908	0.884938	0.206381	1.79362	-0.2473	3.22166	16	20
102		miR-17-5p T3	0.627451	1.01961	0.86205	4.36455	16	20		miR-17-5p T3	0.615385	1	4.28061	0.845472	0.615385	1.07015	0.189053	-1.0975	3.0975	0.24484	0.985929	16	20
103		miR-30b-5p T3	0.705882	1.01961	0.745421	0.81602	16	20		miR-30b-5p T3	0.692307	1	0.800327	0.731086	0.692307	0.200082	0.163476	0.60784	1.39216	0.371895	1.01272	16	20
104		miR-30c-5p T3	0.653594	1.01961	0.829122	4.14882	16	20		miR-30c-5p T3	0.641025	1	4.06904	0.813178	0.641025	1.01726	0.181832	-0.993829	2.99383	0.284634	0.997416	16	20
105		miR-124-3p T3	1.28104	1.01961	1.95325	1.7081	16	20		miR-124-3p T3	1.25641	1	1.67525	1.91569	1.25641	0.418814	0.42836	0.179125	1.82087	0.416823	2.096	16	20
106		miR-125b-5p T3	0.810457	1.01961	0.753151	0.875764	16	20		miR-125b-5p T3	0.794871	1	0.858922	0.738667	0.794871	0.214731	0.165171	0.579128	1.42087	0.471136	1.11861	16	20
107		miR-128-3p T3	0.627451	1.01961	0.432798	1.02557	16	20		miR-128-3p T3	0.615385	1	1.00584	0.424475	0.615385	0.251461	0.0949155	0.507136	1.49286	0.42935	0.801419	16	20
108		miR-191-5p T3	1.69935	1.01961	6.70223	1.78783	16	20		miR-191-5p T3	1.66667	1	1.75345	6.57334	1.66667	0.438363	1.46984	0.140809	1.85919	-1.21423	4.54756	16	20
109		miR-1290 T3	0.758169	1.01961	0.701065	1.01431	16	20		miR-1290 T3	0.743589	1	0.994804	0.687583	0.743589	0.248701	0.153748	0.512546	1.48745	0.442242	1.04494	16	20
110		miR-137 T3	1.62092	1.01961	0.721229	0.642061	16	20		miR-137 T3	1.58974	1	0.629714	0.70736	1.58974	0.157428	0.15817	0.69144	1.30856	1.27973	1.89976	16	20
111	13	miR-21-3p	0.529183	0.824903	0.836285	1.37058	28	19		miR-21-3p	0.641509	1	1.6615	1.0138	0.641509	0.313995	0.232581	0.38457	1.61543	0.18565	1.09737	28	19
112		miR-155-5p	0.747082	0.964981	0.592369	0.882746	28	19		miR-155-5p	0.774194	1	0.914781	0.613866	0.774194	0.172877	0.140831	0.66116	1.33884	0.498166	1.05022	28	19
113		miR-16-5p	0.164609	0.246914	0.270254	0.110558	28	19		miR-16-5p	0.666667	1	0.447761	1.09453	0.666667	0.0846189	0.251102	0.834147	1.16585	0.174507	1.15883	28	19
114	14	miR-132	0.00015	0.00027	5e-05	7e-05	50	108		miR-132	0.555556	1	0.259259	0.185185	0.555556	0.0366648	0.0178195	0.928137	1.07186	0.520629	0.590482	50	108
115	15	miR-770-5p	4.3	0.99	0.22	0.07	30	30		miR-770-5p	4.34343	1	0.0707071	0.222222	4.34343	0.0129093	0.040572	0.974698	1.0253	4.26391	4.42296	30	30
116	16	miR-125a-3p	6.64799	3.11612	15.5764	9.2709	12	12		miR-125a-3p	2.13342	1	2.97514	4.99864	2.13342	0.858849	1.44298	-0.683345	2.68334	-0.694828	4.96167	12	12
117		miR-99b-5p	86.5093	3.96571	177.398	5.31754	12	12		miR-99b-5p	21.8143	1	1.34088	44.733	21.8143	0.387079	12.9133	0.241326	1.75867	-3.49572	47.1244	12	12
118		miR-197-3p	53.4134	4.24851	67.239	5.69674	12	12		miR-197-3p	12.5723	1	1.34088	15.8265	12.5723	0.387079	4.56872	0.241326	1.75867	3.61759	21.527	12	12
119		miR--22-3p	60.2564	4.03459	70.9944	3.20832	12	12		miR--22-3p	14.935	1	0.795203	17.5964	14.935	0.229555	5.07965	0.550072	1.44993	4.97884	24.8911	12	12
120		miR-224-5p	5.5963	3.28134	5.71402	6.41983	12	12		miR-224-5p	1.70549	1	1.95647	1.74137	1.70549	0.564783	0.502689	-0.106975	2.10697	0.72022	2.69076	12	12
121		miR-27b-3p	16.8483	4.32231	10.9683	3.7569	12	12		miR-27b-3p	3.898	1	0.869188	2.5376	3.898	0.250913	0.732542	0.508211	1.49179	2.46221	5.33378	12	12
122		miR-133a-3p	1.31724	7.7625	3.6318	40.0952	12	12		miR-133a-3p	0.169692	1	5.16525	0.467865	0.169692	1.49108	0.135061	-1.92251	3.92251	-0.0950272	0.434412	12	12
123		miR-138-5p	8.75699	10.2251	12.473	38.8562	12	12		miR-138-5p	0.856424	1	3.8001	1.21984	0.856424	1.09699	0.352138	-1.15011	3.15011	0.166233	1.54661	12	12
124		miR-200a-3p	37.2041	4.32231	69.3455	10.5632	12	12		miR-200a-3p	8.60747	1	2.44389	16.0436	8.60747	0.70549	4.6314	-0.38276	2.38276	-0.470059	17.685	12	12
125		miR-141-3p	52.5015	4.24851	144.754	7.15251	12	12		miR-141-3p	12.3576	1	1.68353	34.0717	12.3576	0.485994	9.83564	0.0474512	1.95255	-6.92023	31.6355	12	12
126	17	miR-1 Discovery stage	4.03e-05	4.92e-05	3.5e-05	4.67e-05	24	24		miR-1 Discovery stage	0.819106	1	0.949187	0.711382	0.819106	0.193752	0.14521	0.620246	1.37975	0.534494	1.10372	24	24
127		miR-125b Discovery stage	5.95e-05	7.73e-05	3.25e-05	3.75e-05	24	24		miR-125b Discovery stage	0.769728	1	0.485123	0.42044	0.769728	0.0990253	0.0858219	0.80591	1.19409	0.601517	0.937939	24	24
128		miR-132 Discovery stage	0.0001198	0.0001788	0.0001047	9e-05	24	24		miR-132 Discovery stage	0.670022	1	0.503356	0.58557	0.670022	0.102747	0.119529	0.798616	1.20138	0.435745	0.904299	24	24
129		miR-29a Discovery stage	0.00112	0.001701	0.000818	0.000989	24	24		miR-29a Discovery stage	0.658436	1	0.581423	0.480894	0.658436	0.118682	0.098162	0.767382	1.23262	0.466039	0.850834	24	24
130		miR-203 Discovery stage	1.8e-05	2.55e-05	1.15e-05	1.58e-05	24	24		miR-203 Discovery stage	0.705882	1	0.619608	0.45098	0.705882	0.126477	0.092056	0.752105	1.24789	0.525453	0.886312	24	24
131		miR-222 Discovery stage	0.00243	0.00376	1.72e-05	0.00257	24	24		miR-222 Discovery stage	0.646277	1	0.683511	0.00457447	0.646277	0.139521	0.000933759	0.726539	1.27346	0.644446	0.648107	24	24
132		miR-378 Discovery stage	0.001007	0.001117	0.000577	0.000686	24	24		miR-378 Discovery stage	0.901522	1	0.614145	0.516562	0.901522	0.125362	0.105443	0.754291	1.24571	0.694854	1.10819	24	24
133		miR-518d-3p Discovery stage	8.22e-06	8.68e-06	9.79e-06	8.01e-06	24	24		miR-518d-3p Discovery stage	0.947005	1	0.922811	1.12788	0.947005	0.188368	0.230228	0.630799	1.3692	0.495759	1.39825	24	24
134		miR-632 Discovery stage	0.000168	0.000207	0.000105	0.000112	24	24		miR-632 Discovery stage	0.811594	1	0.541063	0.507246	0.811594	0.110444	0.103541	0.78353	1.21647	0.608653	1.01454	24	24
135		miR-923 Discovery stage	0.0027	0.00348	0.00284	0.00625	24	24		miR-923 Discovery stage	0.775862	1	1.79598	0.816092	0.775862	0.366602	0.166584	0.28146	1.71854	0.449357	1.10237	24	24
136		miR-99a Discovery stage	7.07e-05	8.88e-05	3.4e-05	4.66e-05	24	24		miR-99a Discovery stage	0.796171	1	0.524775	0.382883	0.796171	0.107119	0.0781556	0.790046	1.20995	0.642986	0.949356	24	24
137		miR-132 Internal validation	0.0001215	0.0002124	9.36e-05	0.0002341	36	36		miR-132 Internal validation	0.572034	1	1.10217	0.440678	0.572034	0.183694	0.0734463	0.639959	1.36004	0.428079	0.715989	36	36
138		miR-29a Internal validation	0.001111	0.001706	0.000802	0.001554	36	36		miR-29a Internal validation	0.651231	1	0.910903	0.470106	0.651231	0.151817	0.0783509	0.702438	1.29756	0.497663	0.804799	36	36
139		miR-222 Internal validation	0.00232	0.00351	0.00154	0.00245	36	36		miR-222 Internal validation	0.660969	1	0.698006	0.438746	0.660969	0.116334	0.0731244	0.771985	1.22802	0.517645	0.804292	36	36
140		miR-132 Wuxi	0.000323	0.000432	0.000256	0.000256	16	16		miR-132 Wuxi	0.747685	1	0.592593	0.592593	0.747685	0.148148	0.148148	0.70963	1.29037	0.457315	1.03806	16	16
141		miR-29a Wuxi	0.001966	0.003647	0.000969	0.001585	16	16		miR-29a Wuxi	0.539073	1	0.434604	0.265698	0.539073	0.108651	0.0664245	0.787044	1.21296	0.408881	0.669265	16	16
142		miR-222 Wuxi	0.00572	0.00873	0.00271	0.00391	16	16		miR-222 Wuxi	0.655212	1	0.447881	0.310424	0.655212	0.11197	0.077606	0.780538	1.21946	0.503104	0.80732	16	16
143		miR-132 Changzhou	0.0001462	0.0002755	7.71e-05	0.0001175	16	16		miR-132 Changzhou	0.530672	1	0.426497	0.279855	0.530672	0.106624	0.0699637	0.791016	1.20898	0.393543	0.6678	16	16
144		miR-29a Changzhou	0.001139	0.001961	0.000518	0.000716	16	16		miR-29a Changzhou	0.580826	1	0.36512	0.264151	0.580826	0.09128	0.0660377	0.821091	1.17891	0.451392	0.71026	16	16
145		miR-222 Changzhou	0.0031	0.00448	0.00145	0.00169	16	16		miR-222 Changzhou	0.691964	1	0.377232	0.323661	0.691964	0.094308	0.0809152	0.815156	1.18484	0.533371	0.850558	16	16
146	18	miR-185 mild GDM	0.42	1	0.22	0.61	100	108		miR-185 mild GDM	0.42	1	0.61	0.22	0.42	0.061	0.0211695	0.88044	1.11956	0.378508	0.461492	100	108
147		miR-185 severe GDM	0.17	1	0.111	0.61	100	48		miR-185 severe GDM	0.17	1	0.61	0.111	0.17	0.061	0.0160215	0.88044	1.11956	0.138598	0.201402	100	48
148	19	miR-423-5p early	0.0263812	0.0197002	0.00436831	0.00222698	2	2		miR-423-5p early	1.33913	1	0.113043	0.221739	1.33913	0.0302121	0.0783966	0.940784	1.05922	1.18547	1.49279	14	8
149		miR-16-5p early	0.743363	1.43363	0.238938	0.292035	2	2		miR-16-5p early	0.518519	1	0.203704	0.166667	0.518519	0.0544421	0.0589256	0.893293	1.10671	0.403024	0.634013	14	8
150		miR-92a-3p early	0.329412	0.295798	0.0621849	0.0210084	2	2		miR-92a-3p early	1.11364	1	0.0710227	0.210227	1.11364	0.0189816	0.0743266	0.962796	1.0372	0.967956	1.25932	14	8
151		miR-423-5p mid	0.0306638	0.0200428	0.00496788	0.00179872	8	9		miR-423-5p mid	1.52991	1	0.0897436	0.247863	1.52991	0.023985	0.0876329	0.952989	1.04701	1.35815	1.70167	14	8
152		miR-16-5p mid	2.19469	1.61062	0.867257	0.318584	8	9		miR-16-5p mid	1.36264	1	0.197802	0.538462	1.36264	0.0528649	0.190375	0.896385	1.10362	0.989503	1.73577	14	8
153		miR-92a-3p mid	0.457143	0.29916	0.0411765	0.0268908	8	9		miR-92a-3p mid	1.52809	1	0.0898876	0.13764	1.52809	0.0240235	0.0486632	0.952914	1.04709	1.43271	1.62347	14	8
154		miR-423-5p late	0.0176445	0.0241542	0.00248394	0.00411135	4	4		miR-423-5p late	0.730496	1	0.170213	0.102837	0.730496	0.0454913	0.0363583	0.910837	1.08916	0.659234	0.801759	14	8
155		miR-16-5p late	0.566372	0.938053	0.20354	0.247788	4	4		miR-16-5p late	0.603774	1	0.264151	0.216981	0.603774	0.0705973	0.0767144	0.861629	1.13837	0.453413	0.754134	14	8
156		miR-92a-3p late	0.169748	0.347899	0.0403361	0.0504202	4	4		miR-92a-3p late	0.487923	1	0.144928	0.115942	0.487923	0.0387335	0.0409917	0.924082	1.07592	0.407579	0.568266	14	8
157	20	miR-223	0.31	0.17	0.06	0.05	103	109		miR-223	1.82353	1	0.294118	0.352941	1.82353	0.0289803	0.0338056	0.943199	1.0568	1.75727	1.88979	103	109
158	21	miR-221	2.41441	0.965766	0.255856	0.18018	85	85		miR-221	2.5	1	0.186567	0.264925	2.5	0.0202361	0.0287352	0.960337	1.03966	2.44368	2.55632	85	85
159	22	miR-16-5p	1.7227	0.983003	0.498484	0.294296	24	24		miR-16-5p	1.75249	1	0.299385	0.507103	1.75249	0.0611117	0.103512	0.880221	1.11978	1.5496	1.95537	24	24
160		miR-142-3p	1.48889	1.06247	0.350166	0.48565	24	24		miR-142-3p	1.40135	1	0.457096	0.329578	1.40135	0.0933044	0.0672747	0.817123	1.18288	1.26949	1.53321	24	24
161	23	miR-222-3p	2.00722	1.3213	1.55072	2.48865	12	12		miR-222-3p	1.51913	1	1.88349	1.17363	1.51913	0.543716	0.338798	-0.0656831	2.06568	0.855082	2.18317	12	12
162	24	miR-222-3p	6.08031	6.15679	1.14152	0.913216	34	42		miR-222-3p	0.987578	1	0.148327	0.185408	0.987578	0.0254378	0.0286091	0.950142	1.04986	0.931504	1.04365	34	42
163	25	miR-195-5p	0.47	0.227	0.69	0.364	80	121		miR-195-5p	2.07048	1	1.60352	3.03965	2.07048	0.179279	0.276332	0.648612	1.35139	1.52887	2.61209	80	121
164		miR-210-3p	0.134	0.186	0.105	0.18	80	121		miR-210-3p	0.72043	1	0.967742	0.564516	0.72043	0.108197	0.0513196	0.787934	1.21207	0.619844	0.821017	80	121
165		miR-221-3p	0.815	0.693	0.736	0.561	80	121		miR-221-3p	1.17605	1	0.809524	1.06205	1.17605	0.0905075	0.0965499	0.822605	1.17739	0.986808	1.36528	80	121
166		miR-16-5p	1.495	1.646	0.981	1.129	80	121		miR-16-5p	0.908262	1	0.685905	0.59599	0.908262	0.0766865	0.0541809	0.849694	1.15031	0.802068	1.01446	80	121
167		miR-17-5p	1.973	1.748	1.473	1.312	80	121		miR-17-5p	1.12872	1	0.750572	0.842677	1.12872	0.0839165	0.076607	0.835524	1.16448	0.978569	1.27887	80	121
168		miR-20a-5p	3.037	1.909	3.068	1.37	80	121		miR-20a-5p	1.59089	1	0.717653	1.60712	1.59089	0.0802361	0.146102	0.842737	1.15726	1.30452	1.87725	80	121
169		miR-23a-3p	0.367	0.296	0.337	0.329	80	121		miR-23a-3p	1.23986	1	1.11149	1.13851	1.23986	0.124268	0.103501	0.756435	1.24357	1.037	1.44273	80	121
170		miR-342-3p	0.51	0.407	0.392	0.245	80	121		miR-342-3p	1.25307	1	0.601966	0.963145	1.25307	0.0673018	0.0875586	0.868088	1.13191	1.08146	1.42469	80	121
171		miR-29a-3p	2.702	2.807	2.226	2.132	80	121		miR-29a-3p	0.962594	1	0.75953	0.793017	0.962594	0.084918	0.0720925	0.833561	1.16644	0.821292	1.10389	80	121
172		miR-92a-3p	2.702	2.807	2.226	2.132	80	121		miR-92a-3p	0.962594	1	0.75953	0.793017	0.962594	0.084918	0.0720925	0.833561	1.16644	0.821292	1.10389	80	121
173		miR-155-5p	0.703	1.247	0.523	1.439	80	121		miR-155-5p	0.563753	1	1.15397	0.419407	0.563753	0.129018	0.0381279	0.747125	1.25287	0.489022	0.638484	80	121
174	26	miR-423-5p Validation	1.22965	0.907298	0.978646	0.72325	101	102		miR-423-5p Validation	1.35529	1	0.797146	1.07864	1.35529	0.079319	0.106801	0.844535	1.15547	1.14596	1.56462	101	102
175		miR-122-5p Validation	0.571531	0.847058	0.707632	0.753706	101	102		miR-122-5p Validation	0.674725	1	0.889793	0.835399	0.674725	0.0885377	0.0827169	0.826466	1.17353	0.5126	0.836851	101	102
176		miR-99a-5p Validation'	0.613492	0.823446	0.440515	0.453757	101	102		miR-99a-5p Validation'	0.745031	1	0.551046	0.534965	0.745031	0.0548311	0.0529694	0.892531	1.10747	0.64121	0.848851	101	102
177		miR-423-5p Prediction	0.710553	0.938101	0.73542	0.499685	60	30		miR-423-5p Prediction	0.757437	1	0.532656	0.783945	0.757437	0.0687656	0.143128	0.865219	1.13478	0.476906	1.03797	60	30
178		miR-122-5p Prediction	0.675082	0.842352	0.629191	0.926062	60	30		miR-122-5p Prediction	0.801425	1	1.09938	0.746946	0.801425	0.141929	0.136373	0.721819	1.27818	0.534134	1.06872	60	30
179		miR-99a-5p Prediction	0.703718	1.0449	0.2056	0.371796	60	30		miR-99a-5p Prediction	0.673478	1	0.355819	0.196765	0.673478	0.0459361	0.0359242	0.909965	1.09003	0.603067	0.74389	60	30
180	27	miR-29a-3p Baseline	1.44	1	0.71	0.62	40	40		miR-29a-3p Baseline	1.44	1	0.62	0.71	1.44	0.0980306	0.112261	0.80786	1.19214	1.21997	1.66003	40	40
181		miR-29a-3p w24-28	1.55	1.22	0.88	0.73	39	39		miR-29a-3p w24-28	1.27049	1	0.598361	0.721311	1.27049	0.0958144	0.115502	0.812204	1.1878	1.04411	1.49688	39	39
182		miR-29a-3p w35-37	1.93	1.62	1.11	0.75	40	38		miR-29a-3p w35-37	1.19136	1	0.462963	0.685185	1.19136	0.0732009	0.111152	0.856526	1.14347	0.973501	1.40922	40	38
183		miR-330-3p Baseline	1.09	1	1.61	1.41	37	38		miR-330-3p Baseline	1.09	1	1.41	1.61	1.09	0.231803	0.261176	0.545667	1.45433	0.578094	1.60191	37	38
184		miR-330-3p w24-28	0.81	0.4	0.98	0.55	37	37		miR-330-3p w24-28	2.025	1	1.375	2.45	2.025	0.226049	0.402778	0.556945	1.44306	1.23556	2.81444	37	37
185		miR-330-3p w35-37	0.96	1.07	1.02	1.38	39	36		miR-330-3p w35-37	0.897196	1	1.28972	0.953271	0.897196	0.20652	0.158879	0.59522	1.40478	0.585794	1.2086	39	36
186		miR-223-3p Baseline	1.41	1	1.06	0.72	41	40		miR-223-3p Baseline	1.41	1	0.72	1.06	1.41	0.112445	0.167601	0.779608	1.22039	1.0815	1.7385	41	40
187		miR-223-3p w24-28	1.28	0.93	0.97	0.69	40	38		miR-223-3p w24-28	1.37634	1	0.741935	1.04301	1.37634	0.11731	0.169199	0.770072	1.22993	1.04471	1.70797	40	38
188		miR-223-3p w35-37	1.16	0.81	0.75	0.64	39	37		miR-223-3p w35-37	1.4321	1	0.790123	0.925926	1.4321	0.126521	0.152221	0.752019	1.24798	1.13375	1.73045	39	37
189		miR-16-5p Baseline	1.82	1	1.46	0.58	40	38		miR-16-5p Baseline	1.82	1	0.58	1.46	1.82	0.0917061	0.236843	0.820256	1.17974	1.35579	2.28421	40	38
190		miR-16-5p w24-28	1.41	0.82	1.21	0.65	37	37		miR-16-5p w24-28	1.71951	1	0.792683	1.47561	1.71951	0.130316	0.242589	0.74458	1.25542	1.24404	2.19499	37	37
191		miR-16-5p w35-37	2.59	1.36	1.96	0.83	36	37		miR-16-5p w35-37	1.90441	1	0.610294	1.44118	1.90441	0.101716	0.236928	0.800637	1.19936	1.44003	2.36879	36	37
192		miR-122-5p Baseline	1.52	1	1.66	1.12	41	39		miR-122-5p Baseline	1.52	1	1.12	1.66	1.52	0.174915	0.265813	0.657167	1.34283	0.999007	2.04099	41	39
193		miR-122-5p w24-28	1.34	0.61	1.47	0.57	38	39		miR-122-5p w24-28	2.19672	1	0.934426	2.40984	2.19672	0.151584	0.385883	0.702895	1.2971	1.44039	2.95305	38	39
194		miR-122-5p w35-37	1.12	0.55	1.03	0.39	39	35		miR-122-5p w35-37	2.03636	1	0.709091	1.87273	2.03636	0.113545	0.316549	0.777451	1.22255	1.41593	2.6568	39	35
195		miR-103-3p Baseline	1.34	1	1.04	0.6	41	39		miR-103-3p Baseline	1.34	1	0.6	1.04	1.34	0.0937043	0.166533	0.81634	1.18366	1.01359	1.66641	41	39
196		miR-103-3p w24-28	1.11	1.01	0.67	0.67	40	38		miR-103-3p w24-28	1.09901	1	0.663366	0.663366	1.09901	0.104887	0.107612	0.794421	1.20558	0.88809	1.30993	40	38
197		miR-103-3p w35-37	0.84	0.67	0.55	0.46	40	37		miR-103-3p w35-37	1.25373	1	0.686567	0.820896	1.25373	0.108556	0.134954	0.787231	1.21277	0.989221	1.51824	40	37
198		miR-134-5p Baseline	1.32	1	0.62	0.5	41	40		miR-134-5p Baseline	1.32	1	0.5	0.62	1.32	0.0780869	0.0980306	0.84695	1.15305	1.12786	1.51214	41	40
199		miR-134-5p w24-28	1.41	1.09	0.78	0.58	38	38		miR-134-5p w24-28	1.29358	1	0.53211	0.715596	1.29358	0.0863197	0.116085	0.830813	1.16919	1.06605	1.5211	38	38
200		miR-134-5p w35-37	1.59	1.54	0.85	0.77	41	38		miR-134-5p w35-37	1.03247	1	0.5	0.551948	1.03247	0.0780869	0.0895378	0.84695	1.15305	0.856973	1.20796	41	38
201	28	miR-134-5p	1.55508	1.04536	0.526998	0.332613	70	70		miR-134-5p	1.4876	1	0.318182	0.504132	1.4876	0.03803	0.0602553	0.925461	1.07454	1.3695	1.6057	70	70
202	29	miR-23a-3p	1.43411	1.08527	1.90146	1.72633	15	15		miR-23a-3p	1.32143	1	1.59069	1.75206	1.32143	0.410714	0.452381	0.195	1.805	0.434762	2.2081	15	15

## Sheet: Formulas used
	Value calculated	Formula used
	SD from SEM	SEM*sqrt(N)
	SD from 25th quartile	(25th quartile-average)/-0.67
	SD from 75th quartile	(75th quartile-average)/0.67
	Relative average for control group	average control group/average control group
	Relative average for GDM group	average GDM group/average control group
	Relative SD	SD*relative average)/average
	-95% confidence interval	relative average - (1.96*relative SD/sqrt(N))
	+95% confidence interval	relative average + (1.96*relative SD/sqrt(N))
	Fold change	relative average GDM/relative average control group

## Sheet: Sheet1
sd low	Bar0	0,3268482490272374
mean	Bar1	0,8249027237354082
sd high	Bar2	2.16342e+16
sd low	Bar3	0,1245136186770425
mean	Bar4	0,5291828793774316
sd high	Bar5	1245136186770420
sd low	Bar6	0,2645914396887158
mean	Bar7	0,9649805447470815
sd high	Bar8	2.42802e+16
sd low	Bar9	0,2645914396887158
mean	Bar10	0,7470817120622565
sd high	Bar11	1.05837e+16
